# Supplementary material for: Plasmodium vivax genomic surveillance in the Peruvian Amazon with Pv AmpliSeq assay
Source: PLoS Negl Trop Dis. 2024 Jul 11;18(7):e0011879. doi: 10.1371/journal.pntd.0011879 (PMC11265702; doi:10.1371/journal.pntd.0011879)
Supplement: S1 Table — (XLSX) [file pntd.0011879.s001.xlsx]

## Sheet: Hoja 1
Setting	Province	District	Year of collection	Month of collection	N° of samples per month	Type of collection	Project (SIDISI code)	Sample size (N = 230)
Peri-urban	Maynas	San Juan Bautista	2007	October	4	ACD	FIND (52707)	8
				November	4
			2008	August	5			16
				September	4
				October	7
			2014	February	4	PCD	FIND (61703)	32
				March	7
				April	5
				May	10
				June	6
		Iquitos	2008	August	3	ACD	FIND (52707)	9
				September	2
				October	4
		Punchana	2008	September	3			3
		Belen	2008	August	1			1
Rural		Mazan	2008	September	1			1
			2016	March	4	Population-based survey	CIRCULOS (66235)	31
				April	7
				September	20
			2017	March	6			23
				April	5
				September	12
			2018	July	4		ICERM 2.0 (101518)	13
				October	9
		Alto Nanay	2008	August	1	ACD	FIND (52707)	1
		Napo	2008	September	1			1
Border remote	Mariscal Ramon Castilla	San Pablo	2008	October	1			1
		Ramon Castilla	2018	December	2		VLIR-TEAM (102725)	2
		Yavari	2018	December	20	PCD		20
Native remote	Loreto	Trompeteros	2019	November	35	ACD		48
				December	13
			2020	April	10	PCD		20
				May	10
ACD: active case detection, PCD: passive case detection
