# Supplementary material for: Plasmodium vivax genomic surveillance in the Peruvian Amazon with Pv AmpliSeq assay
Source: PLoS Negl Trop Dis. 2024 Jul 11;18(7):e0011879. doi: 10.1371/journal.pntd.0011879 (PMC11265702; doi:10.1371/journal.pntd.0011879)
Supplement: S2 Table — Primer sequences and target regions in the AmpliSeq design. (XLSX) [file pntd.0011879.s002.xlsx]

## Sheet: Sheet1
Amplicon_ID	CHR	Start Position	End Position	Target size	Target	Amplicon_name	Same amplicon as VTN	POOL	ULSO Sequence	DLSO Sequence
AMPL4340273	PvP01_01_v1	442144	442505	361	pvcrt_o	pvcrt_o_1	1	Pool=1	ATGGGGACGTCCTCTTGTATTTCGC	TAACGTGATGCAGATAACGTGACGC
AMPL4340265	PvP01_01_v1	442396	442729	333	pvcrt_o	pvcrt_o_2	1	Pool=2	GGCGACCAAACATAAAGTACAAGGC	CCTCACGTAAAGGGTAAAACACCCC
AMPL4340289	PvP01_01_v1	442626	443003	377	pvcrt_o	pvcrt_o_3	1	Pool=1	ATTGAACTCCGAAGTTTCGGTGTCT	GTTCCCAATCTTCTTCAGAGTCCTC
AMPL4340245	PvP01_01_v1	442897	443272	375	pvcrt_o	pvcrt_o_4	1	Pool=2	CCTGTATCGCAAAATCAAAAAGCAG	ATAGAAGGAGGTACTCCCGATGGAT
AMPL4340269	PvP01_01_v1	443212	443590	378	pvcrt_o	pvcrt_o_5	1	Pool=1	CCAAATCCTACAATCAGCGAGGCAA	TATCGGAATGCTCAGCTGCATGACG
AMPL4340285	PvP01_01_v1	443442	443809	367	pvcrt_o	pvcrt_o_6	1	Pool=2	CAGGCGCAGGATGTTTATTTTGTAC	CGTAATTGAACAGGTGGTATCTGCG
AMPL4340253	PvP01_01_v1	443750	444123	373	pvcrt_o	pvcrt_o_7	1	Pool=1	AAAGTTGGTGACCCATGTAGCTAAG	CGATTTCTCTGGTCATGTTGGAGAA
AMPL4340303	PvP01_01_v1	444056	444432	376	pvcrt_o	pvcrt_o_8	1	Pool=2	GCCTTACCCATGCTCCTTCGCAATC	GACATGGAGATTTGGGAAAGCACAA
AMPL4340302	PvP01_01_v1	444315	444696	381	pvcrt_o	pvcrt_o_9	1	Pool=1	AATGTTGGGGAAGCGTCTGCAGGGT	GAAGCAAAGCAGCCGTGGGGGGAGG
AMPL4340275	PvP01_01_v1	444631	445005	374	pvcrt_o	pvcrt_o_10	1	Pool=2	GGTGTAGGTCATGGTTGAGAATTTC	CATTCAGTTAAAGCAGCTGCGGTTT
AMPL4340283	PvP01_01_v1	444868	445244	376	pvcrt_o	pvcrt_o_11	1	Pool=1	CATATTTGGCTCCCCCTTACCAAAG	ACAGGTAGTCCTCAAAAGACACACA
AMPL4340282	PvP01_01_v1	445047	445420	373	pvcrt_o	pvcrt_o_12	1	Pool=2	CTTACTCTCAAGAATTATGTTTCCT	CCCTACCGCAAGGAACTTAAAGTAG
AMPL4340263	PvP01_01_v1	445356	445708	352	pvcrt_o	pvcrt_o_13	1	Pool=1	CACTCATCCAGAGAGCAAATCTTCT	GATCCGAAGAGGTAGCCAAACTGAC
AMPL4591735	PvP01_01_v1	491798	492152	354	PvP01_01_v1_491892	PvP01_01_v1_491892	0	Pool=2	GGCAAAGGAGACCTCCCAGAATATG	CCCTTCTGATGCAAACCTCTTTTTT
AMPL4591767	PvP01_01_v1	641964	642343	379	PvP01_01_v1_642154	PvP01_01_v1_642154	0	Pool=1	CACGGGTGTCTTTCAAGACGACCAT	GTGCAGACGATTTAGCTGTTTGCAT
AMPL4591768	PvP01_01_v1	856267	856646	379	PvP01_01_v1_856459	PvP01_01_v1_856459	0	Pool=2	CTCACACTATCAGCTTCAGCTGTGT	AGGATGTACAAATACGGGATGGCTA
AMPL4339900	PvP01_02_v1	153689	154061	372	pvmrp1	pvmrp1_1	1	Pool=1	GTACTTGTCTATAGTTCGTCTTTTC	TGTGCCTGTATATACCACGTTCGAC
AMPL4339546	PvP01_02_v1	153955	154327	372	pvmrp1	pvmrp1_2	1	Pool=2	GACATTATCACCGTTTTGCCGCAGT	AATAGTGTGGACTCGAATTTGAATA
AMPL4339695	PvP01_02_v1	154265	154643	378	pvmrp1	pvmrp1_3	1	Pool=1	CGGTATTGTAGACCCACCAGCCATA	TCACAACTGGAACGTCAGAACGTTT
AMPL4339793	PvP01_02_v1	154571	154940	369	pvmrp1	pvmrp1_4	1	Pool=2	TTTCAACAAAATGGGAAACCTGTAC	TGTTTATCTCGAGAACGTATTCGTC
AMPL4339697	PvP01_02_v1	154846	155209	363	pvmrp1	pvmrp1_5	1	Pool=1	AAATTTTCCAGAGGGTGTAAAGAGG	ATTACTTTTTCCTCAAGACTTGGGG
AMPL4339789	PvP01_02_v1	155122	155493	371	pvmrp1	pvmrp1_6	1	Pool=2	TATATGGCACGGTAATTTCAGCAGT	AACATATATAGCAACACCATATCGG
AMPL4339520	PvP01_02_v1	155433	155804	371	pvmrp1	pvmrp1_7	1	Pool=1	CGCAAATGTTTCTCCTGCTAAGGAT	CAGATGTGCTGAAGAGCATTTTGAG
AMPL4340029	PvP01_02_v1	155690	156061	371	pvmrp1	pvmrp1_8	1	Pool=2	CCCGAGAAATGTGGAAGCCAAATAA	AGTTGGAGGCGTTTTAATACTGTAC
AMPL4339526	PvP01_02_v1	155936	156298	362	pvmrp1	pvmrp1_9	1	Pool=1	AGTTTTGTTGTGTCTATGAATGAAA	GCGTAAACCCTTTTTGGAAAATGAC
AMPL4339871	PvP01_02_v1	156221	156588	367	pvmrp1	pvmrp1_10	1	Pool=2	TGCATAAATTGAGCTCTAACGGTGA	CCTTTTTGAGAATATCCAGTACAAA
AMPL4339679	PvP01_02_v1	156516	156889	373	pvmrp1	pvmrp1_11	1	Pool=1	GGAGACATTCAGTTGATCCACGGTT	GTTTTGCCAACAAAAATAGTCGAAC
AMPL4339885	PvP01_02_v1	156789	157160	371	pvmrp1	pvmrp1_12	1	Pool=2	AGTGTGTTTCCAGACAAGAGTTGAC	AGAACAGTTGGTTGTCCATAGGAAA
AMPL4339557	PvP01_02_v1	157098	157468	370	pvmrp1	pvmrp1_13	1	Pool=1	GAAGGCACAGTGAATATTGCGCGTA	GCAGTAGTAGTAGCATACACGAGAA
AMPL4339904	PvP01_02_v1	157321	157689	368	pvmrp1	pvmrp1_14	1	Pool=2	TGCTGTTTTGCAAAGTGCGACTTTA	GGAGAATGTTTCGAAAAAGAAGGAG
AMPL4339606	PvP01_02_v1	157607	157926	319	pvmrp1	pvmrp1_15	1	Pool=1	TTTACTTGAGGATGGGTTCTAATGC	CTCAGCTGACATAGTTGAAGTGTTG
AMPL4340142	PvP01_02_v1	157866	158238	372	pvmrp1	pvmrp1_16	1	Pool=2	AAGAATCTTTGAATACGCCATTAGG	GAGCATCACTGTCTGTTGTATTGTA
AMPL4339985	PvP01_02_v1	158184	158510	326	pvmrp1	pvmrp1_17	1	Pool=1	TGCTGTTGGAGGATCTATAGACAAA	TGGAAAGAAAAAGCTGTAACAGTGT
AMPL4339639	PvP01_02_v1	158392	158756	364	pvmrp1	pvmrp1_18	1	Pool=2	TGTGACACATTATGCATCTGAATTG	TTTGGATTGTACATCGTTGGTTTAT
AMPL4340041	PvP01_02_v1	158617	158959	342	pvmrp1	pvmrp1_19	1	Pool=1	AAATTAACCTTACACAAACATTTAT	TCAAAAGACATAAAGGCAAAGAAGG
AMPL4591773	PvP01_02_v1	446058	446430	372	PvP01_02_v1_446232	PvP01_02_v1_446232	0	Pool=2	CGTTGCATATTGATGTAGAGAGCTG	GGGAAGTGGTAGGACGCAAAAAAAA
AMPL4591753	PvP01_02_v1	560339	560711	372	PvP01_02_v1_560561	PvP01_02_v1_560561	0	Pool=1	TGATTACGCATTTGTTTGTTTTGTG	TTCTAGTCAAAATGGGAAAGTCCCA
AMPL4591743	PvP01_03_v1	114441	114810	369	PvP01_03_v1_114702	PvP01_03_v1_114702	0	Pool=2	TATGGGTTACTTTCAATTCGGAAAT	GGTCACTTCTACTACCACTGCTATA
AMPL4347647	PvP01_03_v1	220777	221155	378	DPAP3	DPAP3	1	Pool=1	GCAATAAACAGCTGGTCCTTTGCGA	GAAAATCCTCCACCCATGATGAACA
AMPL4339916	PvP01_03_v1	552715	553095	380	pvdmt2	pvdmt2_1	1	Pool=1	TTAATACCTGGTTTACGAGGTCCAG	CGATCACCGGTAGGCAAATGCTCCT
AMPL4340057	PvP01_03_v1	553034	553405	371	pvdmt2	pvdmt2_2	1	Pool=2	CCCATTAAACACACGATGTTCTGTC	AAAGATCTTCATCCATTTGCACTCA
AMPL4339751	PvP01_03_v1	553298	553644	346	pvdmt2	pvdmt2_3	1	Pool=1	GAAAAATAATGGCGACTTTGAGTCC	GCTCACGATGATTAAAATGACTCCA
AMPL4339638	PvP01_03_v1	553578	553949	371	pvdmt2	pvdmt2_4	1	Pool=2	ACAAATCACCTGAACAGGTCATAAA	TGAGTGATCCGCTAATCTTCATGAT
AMPL4591766	PvP01_03_v1	556425	556798	373	PvP01_03_v1_556656	PvP01_03_v1_556656	0	Pool=2	CGTTCTGCACGTTCAGGTAGACTAG	CGTCTTACTGAGGAATTATTTCGTT
AMPL4591751	PvP01_04_v1	267921	268296	375	PvP01_04_v1_268128	PvP01_04_v1_268128	0	Pool=1	CTGTTATAACGGTAGCTCTCTAACT	TCCTTTTCGCCACTTCACATTGATA
AMPL4591764	PvP01_04_v1	310319	310695	376	PvP01_04_v1_310483	PvP01_04_v1_310483	0	Pool=2	AACTTGGCAAACTTGACAAACATGA	CCGTTTATGTATACATGTGCGTGTT
AMPL4591770	PvP01_04_v1	760533	760839	306	PvP01_04_v1_760567	PvP01_04_v1_760567	0	Pool=1	CCGCCGCTTAAACCGCCGCTTGAAT	CTGCACATAAAGCGAGTTCGAAAAA
AMPL4591736	PvP01_05_v1	348292	348661	369	PvP01_05_v1_348599	PvP01_05_v1_348599	0	Pool=2	TTTTTATTTGCGTTCTCATTTTGGC	CGTCTAGGGGTGTTAATTAAGTATC
AMPL4591748	PvP01_05_v1	526176	526334	158	PvP01_05_v1_526292	PvP01_05_v1_526292	0	Pool=1	AAGCACGCATGTATGTACACACGTA	AACGCGAAAATGTGAAGAAAAAGGA
AMPL4347655	PvP01_05_v1	693362	693733	371	PVP01_0516600	PVP01_0516600	1	Pool=2	CTTGTTCAAATTTTCATCCCCTTGG	TGTTGATCGTTTCCTCGTCAATTTT
AMPL4339583	PvP01_05_v1	1077225	1077599	374	pvdhfr	pvdhfr_1	1	Pool=1	GGTACCTCTCCCTCTTCCACTTTAG	TATAGCTCCACTGGGTGTGATGGTG
AMPL4339531	PvP01_05_v1	1077511	1077885	374	pvdhfr	pvdhfr_2	1	Pool=2	CCCCCAATGATGAAGCATTTGTAGT	CCTGAAGTACTTCATATCGACGGAG
AMPL4339951	PvP01_05_v1	1077747	1078040	293	pvdhfr	pvdhfr_3	1	Pool=1	CCTTGCTGTTGTACACCTCACTGAC	GAAAGCACGACGTTGATTCTGTTTG
AMPL4340056	PvP01_05_v1	1077929	1078305	376	pvdhfr	pvdhfr_4	1	Pool=2	TTGTTAAAGCTGAAGTACACGAGGT	CGTTGATCCTCGTGAAGTAGATCTG
AMPL4339608	PvP01_05_v1	1078048	1078420	372	pvdhfr	pvdhfr_5	1	Pool=1	CATGATGATGTCGTATATGATGCCT	CTTGCTGTAAACCAAAAAGTCCAGA
AMPL4339573	PvP01_05_v1	1078354	1078734	380	pvdhfr	pvdhfr_6	1	Pool=2	GTGTATTCAGCACCGAAGTGTCTCC	GTGCTGCTTAATCTTCAGGCTGTTG
AMPL4339870	PvP01_05_v1	1078643	1079005	362	pvdhfr	pvdhfr_7	1	Pool=1	AATCATGTGTGTGAATATGGAATAC	GGAATAATTTCCTGTTGTCGAGGAA
AMPL4340044	PvP01_05_v1	1078935	1079307	372	pvdhfr	pvdhfr_8	1	Pool=2	CGCTAGCTAGCTATAAAAGTATTTT	CCAAGACCCAAGTCACAAGACCTCT
AMPL4347626	PvP01_05_v1	1079295	1079564	269	PvP01_05_v1_1079460_1079461	PvP01_05_v1_1079460_1079461	1	Pool=1	GGGAATTGTCTTAAAGCTCCCTCTT	GCAATAACACTTCGCTAGCTAGCTA
AMPL4347636	PvP01_05_v1	1285038	1285405	367	PVP01_0530500	PVP01_0530500	1	Pool=2	AAATTGCCATAAAATGAACCCCACT	AATTACCCGGCAACACCAACTTCGT
AMPL4591749	PvP01_05_v1	1388960	1389331	371	PvP01_05_v1_1389200	PvP01_05_v1_1389200	0	Pool=1	CTTTTCGGTAACGTTCCTTCAATTC	GGCAATAAATGCGGTAAATTGGTAC
AMPL4591761	PvP01_06_v1	447916	448298	382	PvP01_06_v1_448117	PvP01_06_v1_448117	0	Pool=2	AGCTGGTGTAGTTCGGGTAGTCCTG	CAGCACTCCTCAAATGGGACCACGA
AMPL4591772	PvP01_06_v1	590674	591051	377	PvP01_06_v1_590839	PvP01_06_v1_590839	0	Pool=1	CTTTTCTGAAGATCGAAAGCACAGA	TGAGTACGTTTGGTGGAGCTGGCTT
AMPL4347653	PvP01_06_v1	646053	646424	371	CLAMP	CLAMP	1	Pool=2	CTCCTACTGCTTCTACATCTTTATG	GGATTAATCATAATGGGTTCCCTGG
AMPL4591737	PvP01_06_v1	828267	828639	372	PvP01_06_v1_828443	PvP01_06_v1_828443	0	Pool=1	TAATTACCACACAAGCGGAAATAGA	AACAAAATGGAGCAACCAAATGGAG
AMPL4591755	PvP01_07_v1	96002	96201	199	PvP01_07_v1_96155	PvP01_07_v1_96155	0	Pool=2	TCGCAAAATATATTCATAGCAACCG	CCCTATCTCTTGTACAGTTCGTTTA
AMPL4347648	PvP01_07_v1	260866	261237	371	SEC27	SEC27	1	Pool=1	AACAATGGATTTTATGTGCAGGTGA	ACCTTAACAGGTCATACAAAAGGGG
AMPL4591744	PvP01_07_v1	273707	274084	377	PvP01_07_v1_273907	PvP01_07_v1_273907	0	Pool=2	CGCTTGGCATGATGTAGCGGATGTG	GGAGTAAACTGTAGGCACATAATTG
AMPL4347649	PvP01_07_v1	595097	595470	373	PvP01_07_v1_595235_595236	PvP01_07_v1_595235_595236	1	Pool=1	GGATATCCATACAGCGACATATGTG	GTCAAGGTGAATCCCACCAAAGTTA
AMPL4591738	PvP01_07_v1	959449	959829	380	PvP01_07_v1_959564	PvP01_07_v1_959564	0	Pool=2	CCATTTGATTGCCTCCCCCATCTTC	ACGAACTGCTGAAGTGGATGGGGGA
AMPL4591760	PvP01_07_v1	1420148	1420525	377	PvP01_07_v1_1420306	PvP01_07_v1_1420306	0	Pool=1	ACGTCCTGCTCGAAAAGGTACTTCT	ATTGGACCTTCCAAAAATGCATGCA
AMPL4591774	PvP01_08_v1	202976	203356	380	PvP01_08_v1_203155	PvP01_08_v1_203155	0	Pool=2	GAGGAGAGTTGGGAAGAACATAGGG	TGGTGGCATAATGATGCAGGAACAG
AMPL4347630	PvP01_08_v1	442261	442637	376	PVP01_0809900	PVP01_0809900	1	Pool=1	AAAGGAGATCAGCCTGATTGACAAC	GATGACCTCCACTTTGTGAATTGCG
AMPL4347642	PvP01_08_v1	878877	879250	373	PvP01_08_v1_879061_879062	PvP01_08_v1_879061_879062	1	Pool=2	CTCCTACACCCCTACACAAACATTC	CAGTTGGAGAGGCATATACAGACAG
AMPL4591762	PvP01_08_v1	1062862	1063238	376	PvP01_08_v1_1062973	PvP01_08_v1_1062973	0	Pool=1	ATAATGAAATTCCCCCAATGTTACG	AGAAGTAAAACGGCACACGTGGCTA
AMPL4347632	PvP01_08_v1	1420943	1421316	373	PVP01_0833200	PVP01_0833200	1	Pool=2	CTCTTCTGTTTTTATGTTTCTCCCT	TGACTTGCCCGGAGTGAAATTCAAG
AMPL4591775	PvP01_08_v1	1584336	1584711	375	PvP01_08_v1_1584557	PvP01_08_v1_1584557	0	Pool=1	GGAAATCTTACGAGCGGCTTACCAA	ATTTTTAAACGCAATTCCAAAACGA
AMPL4591747	PvP01_09_v1	294883	295265	382	PvP01_09_v1_295024	PvP01_09_v1_295024	0	Pool=2	AGCACTTCATGCGAGTGGACGAATC	CGATGCAGGCGGTCAGATATTATCG
AMPL4347645	PvP01_09_v1	303103	303472	369	SNF2L	SNF2L	1	Pool=1	GCGGAGAAGAGAACTATGGAAATTG	TTCCTCGATTTAGGAGAAAGAAAAA
AMPL4347646	PvP01_09_v1	448634	449003	369	PVP01_0908400	PVP01_0908400	1	Pool=2	GAGAAAAAGGAAAAACTTCAATCCG	ACGAGAAAAGAAAACGAAATTGAAA
AMPL4591754	PvP01_09_v1	775791	776172	381	PvP01_09_v1_776023	PvP01_09_v1_776023	0	Pool=1	TTTAGCGATTCTGGTCAGTTAACCG	GAACCGCTCAGCAAGAAGAACCTAC
AMPL4591739	PvP01_09_v1	810986	811363	377	PvP01_09_v1_811181	PvP01_09_v1_811181	0	Pool=2	TCTGCGTAGTTGCTTAGTTTGAACC	TGTGCATGCAATTTGCTTCATTCAG
AMPL4347633	PvP01_09_v1	1101021	1101378	357	PVP01_0924700	PVP01_0924700	1	Pool=1	AGCCACTCGCTGTTATCCTCCTTCG	CTGTTTGACATACGGGTTCCTCGGA
AMPL4339754	PvP01_09_v1	1459257	1459630	373	pvama1	pvama1_1	1	Pool=1	GTTAAGAAGCTAACAGCGGAATTCT	ACTTAAGAGAAAGGCAGCGATTTGG
AMPL4339671	PvP01_09_v1	1459537	1459910	373	pvama1	pvama1_2	1	Pool=2	CGGACCCATATTTTCCTGCGCTGAT	ATTCTGTACTTTGCATTTTCCACTT
AMPL4339631	PvP01_09_v1	1459829	1460204	375	pvama1	pvama1_3	1	Pool=1	CGTCATTTCTTCTTCATACTGAGTT	GTCGTATACAGCTGGGTGTCTGTAG
AMPL4339839	PvP01_09_v1	1460138	1460511	373	pvama1	pvama1_4	1	Pool=2	TGTTCCTCGATTGTTTCCTAATTTC	CGCTTCGAAAACGATTCGGTTGCAT
AMPL4340166	PvP01_09_v1	1460451	1460825	374	pvama1	pvama1_5	1	Pool=1	CTTCTTCTTGAAGTAGGCCATAGAG	CGTCTTTATATATGCTGCAGGGGAA
AMPL4339902	PvP01_09_v1	1460729	1461103	374	pvama1	pvama1_6	1	Pool=2	GCCAACGTGGCTTCGTGAATTCGTT	TAGCATCTGCTTGTTCGATTTTTCC
AMPL4347637	PvP01_09_v1	1883788	1884157	369	IMC1b	IMC1b	1	Pool=2	TAAAGTGATAGAAGTCCCCGAATTG	AAATGGCGACATCATAAGAAATAGC
AMPL4591741	PvP01_10_v1	183230	183610	380	PvP01_10_v1_183419	PvP01_10_v1_183419	0	Pool=1	AAAAAAGACCCCTCAGAAGTGAGTC	TCAGAGTGTGGACCCGTTTTTTCGA
AMPL4339696	PvP01_10_v1	478666	479018	352	pvmdr1	pvmdr1_1	1	Pool=2	GAGAGAGCCAAAGATTTTGTTGTTA	TATGTACGTACGTGCCTCTCCAATC
AMPL4340114	PvP01_10_v1	478941	479318	377	pvmdr1	pvmdr1_2	1	Pool=1	GAACAGTGGAAAGATACTGCTCGAC	ATTCGGAGAAGCTCATTGAGAAGAC
AMPL4339905	PvP01_10_v1	479215	479589	374	pvmdr1	pvmdr1_3	1	Pool=2	ACAAAGATTTGACCTTCTCCTGTGA	GTTAGCCAAGAACCCATGCTCTTTA
AMPL4339611	PvP01_10_v1	479523	479900	377	pvmdr1	pvmdr1_4	1	Pool=1	TAACAGTTTTGCCTACTGGTTTGGT	CTATTGTTGGCGAAACGGGTAGTGG
AMPL4339779	PvP01_10_v1	479837	480205	368	pvmdr1	pvmdr1_5	1	Pool=2	TTCATTTTTATGAGAGTGTTTGCCA	AAGAGGTACAATACAAGTGGATGAC
AMPL4340162	PvP01_10_v1	480139	480513	374	pvmdr1	pvmdr1_6	1	Pool=1	CGATTGCCATGTTCATTTCTGAGAC	GCCAACAAGGATGTAGAGAAGAAGC
AMPL4339645	PvP01_10_v1	480435	480799	364	pvmdr1	pvmdr1_7	1	Pool=2	AAAATGAGTGACGCCAAAGCAAGTA	GAGAGAAAGTAGAGAAGACCATGAA
AMPL4339566	PvP01_10_v1	480737	481107	370	pvmdr1	pvmdr1_8	1	Pool=1	AGAAGAATGAGAAGCATGATAAGCA	AGGAAGGTTAGCCTTTTTGAGAAAC
AMPL4340137	PvP01_10_v1	481044	481423	379	pvmdr1	pvmdr1_9	1	Pool=2	ACGCTGGTGGGTTCTAATGCATCTA	AAAATAGCAGCGCGAACCAAAAAAT
AMPL4339809	PvP01_10_v1	481308	481683	375	pvmdr1	pvmdr1_10	1	Pool=1	TGTACAGCCTGAAAGATTTAGAAGC	TGATTCTCGATGAAGCCACCTCATC
AMPL4339874	PvP01_10_v1	481617	481984	367	pvmdr1	pvmdr1_11	1	Pool=2	CAGTTTAAGAATGTGCGTTTTCACT	ACGAAGATGGTTTTTCTTCTCAAAG
AMPL4339788	PvP01_10_v1	481924	482287	363	pvmdr1	pvmdr1_12	1	Pool=1	CACATTGGTATGATTAACGGGTTCA	AAGGATGTAGAAATTTACAAGGACC
AMPL4339936	PvP01_10_v1	482219	482592	373	pvmdr1	pvmdr1_13	1	Pool=2	ACGCAAGTGCATTTTTGGGTCTATA	TGGTTTTTGGTACGGAACGAGAATC
AMPL4339506	PvP01_10_v1	482530	482907	377	pvmdr1	pvmdr1_14	1	Pool=1	TGCCCTTCTTCGTATCCGTTTTTGG	TTTAAGAACGCTAGACTCACCCTCT
AMPL4339560	PvP01_10_v1	482808	483185	377	pvmdr1	pvmdr1_15	1	Pool=2	GCCCTCCCTTACCGCCTTTTATGCC	TTTCGCTAGTCCTCATCGGAATATT
AMPL4347652	PvP01_10_v1	483489	483861	372	PvP01_10_v1_483567_483568	PvP01_10_v1_483567_483568	1	Pool=1	TATCGCATTTTTGTGTGCATATGGA	TGAGAACAGAACGCTTTTAAAGTCG
AMPL4591769	PvP01_10_v1	569203	569577	374	PvP01_10_v1_569233	PvP01_10_v1_569233	0	Pool=2	ATCTACGCATGTAAGTGGAAGAAGG	AAACGGTTACATTTGGACGTTCAAA
AMPL4340168	PvP01_10_v1	826056	826434	378	pvp13k	pvp13k_1	1	Pool=1	TTGGCATATAAATACCTGCGCTACC	AATTTTCTCACGCGGAAAGCAGCTC
AMPL4339903	PvP01_10_v1	826289	826658	369	pvp13k	pvp13k_2	1	Pool=2	GTGCAGGCTACAGTGTCATCACGTA	AAAAGTTCCGGCTGGACTTAAACGA
AMPL4339627	PvP01_10_v1	826585	826958	373	pvp13k	pvp13k_3	1	Pool=1	AAAGGTACATTTACAAAGCGGGAGA	CTTGGACAATCTCATGGTTTCACGA
AMPL4339827	PvP01_10_v1	826860	827237	377	pvp13k	pvp13k_4	1	Pool=2	CTTCTGATTTTGAGCGGCACTACAG	AACATATGGAAGCGATACGGACTGG
AMPL4339661	PvP01_10_v1	827159	827529	370	pvp13k	pvp13k_5	1	Pool=1	AAGCAGAAGATTAAGAAAATACGAG	TCTACAATGGAAGGAAGGTGGAGAG
AMPL4340035	PvP01_10_v1	827435	827812	377	pvp13k	pvp13k_6	1	Pool=2	GGCGGACGCCTACTGCTTCCAGTAC	TCCTACCTGAACAGTCATACGTTTT
AMPL4339798	PvP01_10_v1	827691	828063	372	pvp13k	pvp13k_7	1	Pool=1	TCCGACAGCGAGGTCTACGACTTTG	GAGGACAGCAAAACGGTCAACTACA
AMPL4339811	PvP01_10_v1	827842	828219	377	pvp13k	pvp13k_8	1	Pool=2	TTCAGGAATCAGCTGCTGTACCTTA	GCGTAACTCCGTGTACTACCTGAAC
AMPL4339984	PvP01_10_v1	828107	828481	374	pvp13k	pvp13k_9	1	Pool=1	ATATTTGTTCCAACTGGTTCAGAGC	TCTTTTGCTACCGCCAGAACTACGG
AMPL4340126	PvP01_10_v1	828420	828798	378	pvp13k	pvp13k_10	1	Pool=2	CCAGCGATGGAGGAAATAAAAACGA	AATCACGAGCCGATTGACAGTCTCT
AMPL4339660	PvP01_10_v1	828734	829112	378	pvp13k	pvp13k_11	1	Pool=1	GGGCCTTCCTGAAAAGGGTGAAGCG	ACACACCAGTGATTAAGCTAAGTGA
AMPL4340000	PvP01_10_v1	828914	829271	357	pvp13k	pvp13k_12	1	Pool=2	GAAGAAATGAAGTGGGACGCGATGA	TATTCGAGCACATGAACCGGTACGC
AMPL4339783	PvP01_10_v1	829211	829591	380	pvp13k	pvp13k_13	1	Pool=1	TATGACCAGTCAGGTGAAACGATTG	ATCGGGTGGGAAGCGATCTCGGGGA
AMPL4340145	PvP01_10_v1	829527	829905	378	pvp13k	pvp13k_14	1	Pool=2	TTGATATGCCCCATAGAAGGAGGAC	CGGTACGAAGGGGAGTTGTTTTGCG
AMPL4339530	PvP01_10_v1	829799	830178	379	pvp13k	pvp13k_15	1	Pool=1	AAAAAGCTTTTTCATCTCGGGAGGA	GCATTGAACGTTACGTACGCTCGGT
AMPL4339705	PvP01_10_v1	830001	830378	377	pvp13k	pvp13k_16	1	Pool=2	GAAACAGAAAATCCGAGGCGATACG	CGTGATTTGTTGTGTTTGTACCGTT
AMPL4339686	PvP01_10_v1	830300	830666	366	pvp13k	pvp13k_17	1	Pool=1	CGCGGAAAAGTTGCGGTGATAGGAT	TCAGCTACCCTATTAGGCACTCCCA
AMPL4339785	PvP01_10_v1	830501	830870	369	pvp13k	pvp13k_18	1	Pool=2	AGGAGAAAATCCCGAGGGACGAATT	CGTTTTGTGAAAAGCCAGTGGGGGG
AMPL4339588	PvP01_10_v1	830710	831085	375	pvp13k	pvp13k_19	1	Pool=1	GAAGAAGAAGCACCTGATGAGCGTT	CGACTGTATGAACCGCTTTAACCAT
AMPL4339730	PvP01_10_v1	830911	831288	377	pvp13k	pvp13k_20	1	Pool=2	GGTGAGGAAGCTAACGGAGCTAACC	GTTGAATCGCAAAAGGAGAGAAGCT
AMPL4340091	PvP01_10_v1	831207	831546	339	pvp13k	pvp13k_21	1	Pool=1	AGGTGAGCAGTTACCAAAGGGTACA	AACGAAGCTGACTCCTCAAACGCCG
AMPL4347627	PvP01_10_v1	1130866	1131240	374	SET9	SET9	1	Pool=2	CTGTTCAAAAATATGCAGTACGTTG	CCATTCTTATGAGCGGAAAAACGAA
AMPL4591750	PvP01_10_v1	1409348	1409726	378	PvP01_10_v1_1409490	PvP01_10_v1_1409490	0	Pool=1	GTTGACAAGAATGAGGAGGAGCAGA	GACAGCGAAATTCTGGACACACCAA
AMPL4339786	PvP01_11_v1	159867	160240	373	ABCE1	ABCE1_1	1	Pool=1	CTTATGTAGGCTATCTTCGAGGTGT	GTTCAATTTGGCAGACAAGGAGGTA
AMPL4340040	PvP01_11_v1	160166	160543	377	ABCE1	ABCE1_2	1	Pool=2	AACTCATTTCCTCGGAAGAAGGATA	CGTTTTGACGATTGGGCAGTTTTTC
AMPL4339930	PvP01_11_v1	160426	160804	378	ABCE1	ABCE1_3	1	Pool=1	TACACATTTGTCGTCTGCCCTATGA	TTCAGCGCTGTGGATTTTCCTATTC
AMPL4339514	PvP01_11_v1	160742	161116	374	ABCE1	ABCE1_4	1	Pool=2	TCATCTGTTACGTCCTGATCTGTAG	AGCGAATCTTTGTAACTCTCCTCCA
AMPL4339817	PvP01_11_v1	161053	161424	371	ABCE1	ABCE1_5	1	Pool=1	AGGGATCTGTGTATAGCCCCTTTAG	AGAGACTCCTCCCTTATTCGTAGGT
AMPL4339619	PvP01_11_v1	161284	161661	377	ABCE1	ABCE1_6	1	Pool=2	CCACGACGAACGCCGTTTTGTTAGT	AGACTTTCTACGTTATCCGGTTTGA
AMPL4339587	PvP01_11_v1	161583	161959	376	ABCE1	ABCE1_7	1	Pool=1	TACGGTTATGTACACACGTATGCAG	AAACGATGATTCTCTGCTCGGAGTC
AMPL4339539	PvP01_11_v1	161823	162196	373	ABCE1	ABCE1_8	1	Pool=2	AAGTGCTGCCAATTTGTTGTTTTCC	CGTACTTGTTTATCCTGGGGCGGTA
AMPL4591756	PvP01_11_v1	251563	251944	381	PvP01_11_v1_251753	PvP01_11_v1_251753	0	Pool=2	TATAGTGTACTGTACGCAGAAGGGT	AAGCGAAAGTATGACCTTTGCGTGA
AMPL4591765	PvP01_11_v1	326805	327184	379	PvP01_11_v1_326984	PvP01_11_v1_326984	0	Pool=1	ACTCCAGTGAGCCACTCCAGTGAAC	CTCGGAGTTATGCATCAAATAGCCG
AMPL4347656	PvP01_11_v1	383855	384231	376	PVP01_1109600	PVP01_1109600	1	Pool=2	AAGTGGAATGTCATAAGATGGCTCA	GGTAGATTACAAGTGGACCGATCCT
AMPL4347635	PvP01_11_v1	503782	504158	376	PVP01_1112200	PVP01_1112200	1	Pool=1	TGTGCAAATTGCTCAGCTTTACAAC	ATGCTGCTTAAAAAGAGGGACGAGA
AMPL4347643	PvP01_11_v1	1137130	1137507	377	PvP01_11_v1_1137409_1137410	PvP01_11_v1_1137409_1137410	1	Pool=2	TTTGTGAAAACGATCGCAGAATGAT	GAGTTAAAGATAACCGCGTGGGAAA
AMPL4347628	PvP01_11_v1	1226827	1227168	341	ALV7	ALV7	1	Pool=1	AGGGATGGGTAGACCCAAACATTAC	TATGAAACGGTGATGAACTGAGCTG
AMPL4347625	PvP01_11_v1	1448714	1449087	373	PVP01_1133700	PVP01_1133700	1	Pool=2	TTCCCCATTGTGGACCATCAAATTG	TCATTCGTGTTCCACTGGAAAATTT
AMPL4347644	PvP01_11_v1	1867828	1868205	377	PVP01_1144100	PVP01_1144100	1	Pool=1	GACCCTTTTAATCTGCACAACACAT	CGATATGCCGTGCACCTGTAAAGAT
AMPL4591759	PvP01_11_v1	1898011	1898388	377	PvP01_11_v1_1898201	PvP01_11_v1_1898201	0	Pool=2	TGTTCTCTCCATTTGGCAATTTTCG	CCCATCCTACTCACCACTTTGCACA
AMPL4591758	PvP01_12_v1	381128	381505	377	PvP01_12_v1_381435	PvP01_12_v1_381435	0	Pool=1	TGCAGTTGTGATGTTCCTAATGACA	AAGTTTGTTTGTACGCATGCGAAAA
AMPL4339656	PvP01_12_v1	484742	485115	373	pvk13	pvk13_1	1	Pool=1	TCCCAAGGTTTTCTTTCGACAAATT	GCTTTCATGCGTGAAGATTCATCTG
AMPL4339743	PvP01_12_v1	485002	485381	379	pvk13	pvk13_2	1	Pool=2	ACTTGAGTCACTCAACTCCGTTTCG	ACGCTCAAATCGATCGATTCCAAGA
AMPL4339896	PvP01_12_v1	485247	485602	355	pvk13	pvk13_3	1	Pool=1	CCGTTTGATATATCAATGTCCAGTT	TTATCGGGGTGGATGAATCCATGAA
AMPL4340099	PvP01_12_v1	485537	485894	357	pvk13	pvk13_4	1	Pool=2	GTACCTCCCACTTAGCAACTTTTCT	CAGTTTCTGTTCCTCGATTGATTTT
AMPL4339964	PvP01_12_v1	485818	486191	373	pvk13	pvk13_5	1	Pool=1	GAAATATGCCTTCTTCGTGGACATG	GTGTGCCTAGAAGTTTCGAATATGG
AMPL4339521	PvP01_12_v1	486113	486489	376	pvk13	pvk13_6	1	Pool=2	AGGCTACACACATGGAGGAAGATCG	AATGTCTAACAGCTCCATGGAGTTC
AMPL4339804	PvP01_12_v1	486424	486802	378	pvk13	pvk13_7	1	Pool=1	CCACCAGTGATGATGTACGAATCGG	GCGATTTCTACCCAAGCCTTCATCC
AMPL4339737	PvP01_12_v1	486730	487104	374	pvk13	pvk13_8	1	Pool=2	GGGGAAACATATACCGTGGTAGTGG	ATCTTCTTCTCTGGAACTCCATTGA
AMPL4591740	PvP01_12_v1	976598	976980	382	PvP01_12_v1_976909	PvP01_12_v1_976909	0	Pool=2	TGCGTCGTCCCATGCGAGCATAAAG	AATCCTGAAGCTGTGCAACCTGCGG
AMPL4347654	PvP01_12_v1	1116197	1116569	372	PVP01_1227900	PVP01_1227900	1	Pool=1	TCTAAAGAAATCGGTGGCACAAACC	CTGCACATGTTTGGTCAATTCTAAT
AMPL4347651	PvP01_12_v1	1399982	1400360	378	PVP01_1235200	PVP01_1235200	1	Pool=2	CACCCAAATGGAGACTCAAATGTTC	GCGATGCTGAACGTGTTGAAAATAA
AMPL4591757	PvP01_12_v1	1431447	1431817	370	PvP01_12_v1_1431548	PvP01_12_v1_1431548	0	Pool=1	GGACGGTATACAAACGAATGTACTT	GCAAATTTGACTGAAATCATTCTGT
AMPL4347641	PvP01_12_v1	1462954	1463325	371	PVP01_1236900	PVP01_1236900	1	Pool=2	AAAGCAAAATGAAAAATGCCTCGTG	CGCAAAAATTGAACAAAGTCGTACG
AMPL4347638	PvP01_12_v1	1988157	1988529	372	PVP01_1249000	PVP01_1249000	1	Pool=1	CAACGGAGGTAGTGACGATATTAGT	GGATGATGAACAGTTGGGAGAATCT
AMPL4380317	PvP01_12_v1	2441270	2441642	372	pvmdr2	pvmdr2_1	1	Pool=1	TAACTCTGCTTCACATCAAATTGGT	GCTCTTTCACGAATTATGAGTTCAC
AMPL4380308	PvP01_12_v1	2441559	2441932	373	pvmdr2	pvmdr2_2	1	Pool=2	GCATAATAACTCCCCTCATGATTCC	GTCCACCACATGGTAGATGCTAATT
AMPL4380318	PvP01_12_v1	2441802	2442178	376	pvmdr2	pvmdr2_3	1	Pool=1	TGTACGACTGGTTCCAATACAACGC	TATGATGGCCAATATCCCTGTGAAG
AMPL4380311	PvP01_12_v1	2442107	2442484	377	pvmdr2	pvmdr2_4	1	Pool=2	TGTCCTCCAGGAAGCTTATGTTCGG	GAATCGTTGTTCATCGTGCTCGTGT
AMPL4380309	PvP01_12_v1	2442305	2442684	379	pvmdr2	pvmdr2_5	1	Pool=1	CATATCCCTTTTCAACACCTCGTTG	TTATCCGGGCGGTAGCTCTTCTTCT
AMPL4380310	PvP01_12_v1	2442610	2442980	370	pvmdr2	pvmdr2_6	1	Pool=2	AAAATGATGCAGGTAACAACTCCTT	TGATTACGCTGAATACTTTTGAGAG
AMPL4380322	PvP01_12_v1	2442881	2443258	377	pvmdr2	pvmdr2_7	1	Pool=1	GCACCCCCAAACTGTTAAGGATCTT	GCACTCTCAGTACCTCTGTCTACAA
AMPL4380321	PvP01_12_v1	2443184	2443553	369	pvmdr2	pvmdr2_8	1	Pool=2	CTGACTCCAAATTTCTTTTCATGTG	AGAGCACTACAGAATCTCCTAATTT
AMPL4380312	PvP01_12_v1	2443325	2443701	376	pvmdr2	pvmdr2_9	1	Pool=1	GAGCAGTTTCGAGATGGTCGTTTTT	CTATCCGCTCCGTCATATACAATCA
AMPL4380327	PvP01_12_v1	2443583	2443961	378	pvmdr2	pvmdr2_10	1	Pool=2	CCTTTGTCTCCAACGAGAGTATCCC	GCCATATGCATTGGTTGTGATGGGT
AMPL4380315	PvP01_12_v1	2443898	2444271	373	pvmdr2	pvmdr2_11	1	Pool=1	TCTGGACTGCATATTCCACATCTCG	GACATAATAAAATCGTACAGTTGAG
AMPL4380324	PvP01_12_v1	2444211	2444581	370	pvmdr2	pvmdr2_12	1	Pool=2	CACTGGTTTTACTGCCTCGGGCAAG	ATTCAATTTGAGCAGATGCTGATGG
AMPL4380313	PvP01_12_v1	2444492	2444865	373	pvmdr2	pvmdr2_13	1	Pool=1	ATACAGTGTGCTGTAGTTCTCCTTA	TTCGCGGCTTCCTTCACAATGCTGT
AMPL4380325	PvP01_12_v1	2444779	2445163	384	pvmdr2	pvmdr2_14	1	Pool=2	CGGTGTGGTTCACCTCGCTGTAGGA	AGACGCCGTTCACATTTTGGTTGCT
AMPL4380320	PvP01_12_v1	2445004	2445308	304	pvmdr2	pvmdr2_15	1	Pool=1	CTAATCTCTCCCTCCACATGAGCTT	TACCACGCTCACTTTGTCTGCCACT
AMPL4380323	PvP01_12_v1	2445255	2445632	377	pvmdr2	pvmdr2_16	1	Pool=2	TCTCCACGCATGTCAATTTCGTTGT	ATCAATTGCTCCCTCCACATGAGCA
AMPL4380316	PvP01_12_v1	2445362	2445731	369	pvmdr2	pvmdr2_17	1	Pool=1	CTGCTGTAGTCTTGGTGGTCCAAAT	GACACATGATCACTTTCACCAATCG
AMPL4380314	PvP01_12_v1	2445645	2445985	340	pvmdr2	pvmdr2_18	1	Pool=2	GTTCGTTAGCCGTGGTAAGCTCGTT	ACTGAAGGTGTTCGCGTCATTATTA
AMPL4380326	PvP01_12_v1	2445801	2446180	379	pvmdr2	pvmdr2_19	1	Pool=1	CACATCAATAGTCATCGTCGTCAGC	CGGATCGTTGACAACTTCCCTGTCG
AMPL4380319	PvP01_12_v1	2446092	2446405	313	pvmdr2	pvmdr2_20	1	Pool=2	TTTCCTTCAATTCTGGGCATTCAAT	ATTGTAGTCGTAGCTGACGGAGGGT
AMPL4591742	PvP01_13_v1	32300	32679	379	PvP01_13_v1_32509	PvP01_13_v1_32509	0	Pool=2	AAGAATGATGTGCACATGCATGCAA	AGCAGCAAAATAACAGAACAGCTGA
AMPL4347634	PvP01_13_v1	65957	66329	372	PVP01_1301600	PVP01_1301600	1	Pool=1	TGATGATTTTATTTTTGCTGACGCT	GGTAGTACAGCTCGTCCATGATTTC
AMPL4591746	PvP01_13_v1	1351589	1351963	374	PvP01_13_v1_1351644	PvP01_13_v1_1351644	0	Pool=2	ACCCGTTCATGTCGGATGTAAAAAT	GCAGATGATCAAAATGGATTGCTTC
AMPL4591763	PvP01_13_v1	1736208	1736587	379	PvP01_13_v1_1736418	PvP01_13_v1_1736418	0	Pool=1	AAGGGGTAAAGAGTCAGCGGCTAAG	TGGGACGCGTTAACATAATCTGCCA
AMPL4347650	PvP01_14_v1	344790	345165	375	RPT4	RPT4	1	Pool=2	GAAATTCAAAGAACGCTCATGGAGT	AAGGCCGCTCGAAAGATTAATGAGG
AMPL4591771	PvP01_14_v1	816493	816866	373	PvP01_14_v1_816546	PvP01_14_v1_816546	0	Pool=1	GCATACGTTTTCATGACCCCTGTCG	AACGACGCGCATATAATTGATAAAA
AMPL4347640	PvP01_14_v1	1160542	1160912	370	PVP01_1427200	PVP01_1427200	1	Pool=2	TTAAAGGAGTAGTGCTTAGTGTTGC	CAAAATACCACCACTTGGTGTTTAT
AMPL4347631	PvP01_14_v1	1229306	1229680	374	PVP01_1428700	PVP01_1428700	1	Pool=1	CGCCTTTTCCTTAGCTTCCTTATCC	GTTTCTCTGGAATGATAAAGCAGGC
AMPL4347639	PvP01_14_v1	1258470	1258843	373	PvP01_14_v1_1258543_1258544	PvP01_14_v1_1258543_1258544	1	Pool=2	TGCCCCACGATATGCTATGTTTATG	TGGGAGCGAAAAATATAGGCACAAT
AMPL4347629	PvP01_14_v1	1266101	1266465	364	PvP01_14_v1_1266325_1266326	PvP01_14_v1_1266325_1266326	1	Pool=1	ATCCATCTGAATGCGTACGCAGAAA	GAATGTGTACCTGTGCAGAGGTAAA
AMPL4339663	PvP01_14_v1	1269731	1270097	366	pvdhps	pvdhps_1	1	Pool=2	ATCACAACTGTGGAGGTTCAAAATG	GGTAATCTCCTGGCAGTGCACGAAA
AMPL4339721	PvP01_14_v1	1270022	1270396	374	pvdhps	pvdhps_2	1	Pool=1	AAGCACGACCAGTCTATTAAGCTGT	GCTTTTGTACCAGAAAAATATTTGC
AMPL4339572	PvP01_14_v1	1270330	1270707	377	pvdhps	pvdhps_3	1	Pool=2	TAAGCATCGACACGGTCAATTATGA	TACGATGAGTACCCGCTGTTTCTTG
AMPL4339969	PvP01_14_v1	1270633	1271009	376	pvdhps	pvdhps_4	1	Pool=1	TGGCGGTTTATTTGTCGATCCTGTG	GAGTTGGTGGACATCCTAAACGATA
AMPL4340085	PvP01_14_v1	1270843	1271215	372	pvdhps	pvdhps_5	1	Pool=2	ATCATTCCAGAGTATAAGCACAGCA	GTCATGCCTGTTTTGAAGCTCTTTA
AMPL4339876	PvP01_14_v1	1271155	1271509	354	pvdhps	pvdhps_6	1	Pool=1	ATTGAGCAAATCATGAAAAGAAGGG	GCCATTCGCTCAACTTATAACAGTT
AMPL4339717	PvP01_14_v1	1271447	1271821	374	pvdhps	pvdhps_7	1	Pool=2	TCTTGGATAGGCGATTTGATCCCAA	TCAGGGAGAAATATTTCAAAATCGC
AMPL4339843	PvP01_14_v1	1271677	1272052	375	pvdhps	pvdhps_8	1	Pool=1	GTGCATACCATCCCCCAGTAGTAAA	ATTATTAGGGAAGTCAGCGTAGAGG
AMPL4340007	PvP01_14_v1	1271992	1272352	360	pvdhps	pvdhps_9	1	Pool=2	GAAGAACGCATATAAACAGAACAGC	GTAGACACATAGGTCCAAATGCCGC
AMPL4591752	PvP01_14_v1	1385536	1385917	381	PvP01_14_v1_1385718	PvP01_14_v1_1385718	0	Pool=1	GTTTGCGAAGGCTGTATTCGCAATT	TGAGTTCCCACTTCGCATATCCTCT
AMPL4339602	PvP01_14_v1	2051922	2052274	352	pvmrp2	pvmrp2_1	1	Pool=1	TACGGAACTACTTCGCGGACATCAC	TGTTTTAGAGTCCGCCCGAATCCGG
AMPL4340161	PvP01_14_v1	2052180	2052552	372	pvmrp2	pvmrp2_2	1	Pool=2	ACAGAAGAAGAAGAGTGCATCTAGG	CTTCATTTACGTCGTGGCCAAGGGC
AMPL4339772	PvP01_14_v1	2052377	2052747	370	pvmrp2	pvmrp2_3	1	Pool=1	TATCAAGACCATGAGTTTGCAGGAA	ATCTTCCTAAACAGACACACATACA
AMPL4340042	PvP01_14_v1	2052602	2052979	377	pvmrp2	pvmrp2_4	1	Pool=2	ACTTCGAAAACGTGTTCGTGAGCTA	GACGACATTATGGAGGCCTTTAAAC
AMPL4339640	PvP01_14_v1	2052914	2053290	376	pvmrp2	pvmrp2_5	1	Pool=1	GTTCATCATAAAAGCGCTGCTCTAT	ATAGACAAGTCGCGCAACCTTTATT
AMPL4339731	PvP01_14_v1	2053079	2053455	376	pvmrp2	pvmrp2_6	1	Pool=2	TTCCCTCTACGTACAGCTGATTGTG	AAGGAAGTATCAAAGGAGGTGTCGA
AMPL4339813	PvP01_14_v1	2053395	2053765	370	pvmrp2	pvmrp2_7	1	Pool=1	CTTTCTTTCGTTTCCTTTTCACCAT	TGGCTTCTACATCATTTACCCTTAT
AMPL4340160	PvP01_14_v1	2053686	2054039	353	pvmrp2	pvmrp2_8	1	Pool=2	TCTGAAATATTGAAGAAGCAATTGG	GGTCTACGTATTCCCGATGATCATT
AMPL4340065	PvP01_14_v1	2053979	2054349	370	pvmrp2	pvmrp2_9	1	Pool=1	ACAGGATGACAAAATAACTCTTCAC	TACTTTGTCCTTCTACCATGTGTGT
AMPL4340177	PvP01_14_v1	2054272	2054646	374	pvmrp2	pvmrp2_10	1	Pool=2	CAAGAACGACCTCAAGTACCAGAAG	AAGCCCAGCTGAAGGATAACTATAT
AMPL4339891	PvP01_14_v1	2054582	2054958	376	pvmrp2	pvmrp2_11	1	Pool=1	CAACCAGAACATCTGGCACAGCTTT	GAGCTGAAGAGCACCTACTCGTGCC
AMPL4339777	PvP01_14_v1	2054882	2055205	323	pvmrp2	pvmrp2_12	1	Pool=2	GTGGAAGCAACAACGATGTGATTAT	CAGTACGACGTGCAGATCTACCGCC
AMPL4340079	PvP01_14_v1	2055068	2055441	373	pvmrp2	pvmrp2_13	1	Pool=1	GAAGCTCTTCGTAAAAGGAGGAGAT	TCTTATTTGTACCTCCTGGATGACC
AMPL4339742	PvP01_14_v1	2055329	2055706	377	pvmrp2	pvmrp2_14	1	Pool=2	AGAGGAAGGACCTAAGGTACGTGAA	CTGCACGACGTAGATAATTCGACCA
AMPL4339508	PvP01_14_v1	2055505	2055884	379	pvmrp2	pvmrp2_15	1	Pool=1	GGCAGCTGCTACGTGAAAAGCTTCG	GGTTGTTCAAAACGGCTAGCTCCCT
AMPL4339729	PvP01_14_v1	2055766	2056134	368	pvmrp2	pvmrp2_16	1	Pool=2	GGTAATTTTGAAGCTGAGCGGGTGT	TACTCTTTGGAAACAGATTCGACCC
AMPL4339513	PvP01_14_v1	2055979	2056323	344	pvmrp2	pvmrp2_17	1	Pool=1	GGGGGCCCTCATCAAGTCGATTTTT	TGCTGAAGAACGTCAACCTGACGCT
AMPL4340141	PvP01_14_v1	2056210	2056586	376	pvmrp2	pvmrp2_18	1	Pool=2	TCAATCATCACTCCTCTATTCGTTT	GCAGTAACAGGACCCACTACGGCGC
AMPL4339761	PvP01_14_v1	2056491	2056862	371	pvmrp2	pvmrp2_19	1	Pool=1	AAGATAAAGCACCTCAAGTGTAGGG	TAACCTACTCGAGGGGACCATCAAC
AMPL4340031	PvP01_14_v1	2056802	2057173	371	pvmrp2	pvmrp2_20	1	Pool=2	GGGAAATTGTCCAGAGGGAAGAATC	AGTAACATGCATCACATCCTTAAGG
AMPL4339935	PvP01_14_v1	2057086	2057460	374	pvmrp2	pvmrp2_21	1	Pool=1	GCTATGCAGCTTCCCTTATCCTGAG	CGGAAGGAGACAAGGAAGAGAGCGA
AMPL4339706	PvP01_14_v1	2057350	2057726	376	pvmrp2	pvmrp2_22	1	Pool=2	TATGTGATTCATACCCTCTTCCTCA	GAGATCACCACGATGTGCAGGTGGA
AMPL4340054	PvP01_14_v1	2057591	2057972	381	pvmrp2	pvmrp2_23	1	Pool=1	ATAGAGGAAGATGCCGCGATAGAGT	GAATTGGCATTCGGCTTCATCCTAG
AMPL4339868	PvP01_14_v1	2057854	2058221	367	pvmrp2	pvmrp2_24	1	Pool=2	GCGTTACAGCGCTTCATCGCTACAG	CACAGAATAACCCAAGTGAACGACC
AMPL4591745	PvP01_14_v1	2840921	2841297	376	PvP01_14_v1_2841138	PvP01_14_v1_2841138	0	Pool=2	CACCGCTAATCGCTTCCCGCTAATC	AACCTGTCTGATACTCTCATTATGC
