# Supplementary material for: Plasmodium vivax genomic surveillance in the Peruvian Amazon with Pv AmpliSeq assay
Source: PLoS Negl Trop Dis. 2024 Jul 11;18(7):e0011879. doi: 10.1371/journal.pntd.0011879 (PMC11265702; doi:10.1371/journal.pntd.0011879)
Supplement: S3 Table — (XLSX) [file pntd.0011879.s003.xlsx]

## Sheet: S3_Table
CHROM	POS	Gene_ID	Gene_Name
PvP01_01_v1	442829	PVP01_0109300	pvcrt-o
PvP01_01_v1	444167	PVP01_0109300	pvcrt-o
PvP01_01_v1	444927	PVP01_0109300	pvcrt-o
PvP01_01_v1	445322	PVP01_0109400	pvcrt-o
PvP01_02_v1	154107	PVP01_0203000	pvmrp1
PvP01_02_v1	154108	PVP01_0203000	pvmrp1
PvP01_02_v1	154168	PVP01_0203000	pvmrp1
PvP01_02_v1	154294	PVP01_0203000	pvmrp1
PvP01_02_v1	154326	PVP01_0203000	pvmrp1
PvP01_02_v1	154350	PVP01_0203000	pvmrp1
PvP01_02_v1	154357	PVP01_0203000	pvmrp1
PvP01_02_v1	154486	PVP01_0203000	pvmrp1
PvP01_02_v1	154492	PVP01_0203000	pvmrp1
PvP01_02_v1	154668	PVP01_0203000	pvmrp1
PvP01_02_v1	155080	PVP01_0203000	pvmrp1
PvP01_02_v1	155206	PVP01_0203000	pvmrp1
PvP01_02_v1	155228	PVP01_0203000	pvmrp1
PvP01_02_v1	155732	PVP01_0203000	pvmrp1
PvP01_02_v1	155871	PVP01_0203000	pvmrp1
PvP01_02_v1	156208	PVP01_0203000	pvmrp1
PvP01_02_v1	156223	PVP01_0203000	pvmrp1
PvP01_02_v1	157220	PVP01_0203000	pvmrp1
PvP01_02_v1	158079	PVP01_0203000	pvmrp1
PvP01_02_v1	158148	PVP01_0203000	pvmrp1
PvP01_02_v1	158818	PVP01_0203000	pvmrp1
PvP01_02_v1	446232	PVP01_0210800	barcode SNP
PvP01_02_v1	560678	PVP01_0213400	barcode amplicon
PvP01_03_v1	552798	PVP01_0312700	pvdmt2
PvP01_03_v1	552932	PVP01_0312700	pvdmt2
PvP01_03_v1	553010	PVP01_0312700	pvdmt2
PvP01_03_v1	553678	PVP01_0312700	pvdmt2
PvP01_03_v1	553824	PVP01_0312700	pvdmt2
PvP01_04_v1	760792	PVP01_0418300	barcode amplicon
PvP01_05_v1	1077406	PVP01_0526600	pvdhfr
PvP01_05_v1	1077530	PVP01_0526600	pvdhfr
PvP01_05_v1	1077532	PVP01_0526600	pvdhfr
PvP01_05_v1	1077534	PVP01_0526600	pvdhfr
PvP01_05_v1	1077535	PVP01_0526600	pvdhfr
PvP01_05_v1	1077566	PVP01_0526600	pvdhfr
PvP01_05_v1	1077568	PVP01_0526600	pvdhfr
PvP01_05_v1	1077619	PVP01_0526600	pvdhfr
PvP01_05_v1	1077711	PVP01_0526600	pvdhfr
PvP01_05_v1	1077878	PVP01_0526600	pvdhfr
PvP01_05_v1	1078076	PVP01_0526600	pvdhfr
PvP01_05_v1	1389200	PVP01_0532800	barcode SNP
PvP01_06_v1	448117	PVP01_0610200	barcode SNP
PvP01_07_v1	595229	PVP01_0712600	barcode amplicon
PvP01_07_v1	595427	PVP01_0712600	barcode amplicon
PvP01_08_v1	203032	PVP01_0804000	barcode amplicon
PvP01_08_v1	203155	PVP01_0804000	barcode SNP
PvP01_09_v1	448698	PVP01_0908400	barcode amplicon
PvP01_09_v1	1459492	PVP01_0934200	ama1
PvP01_09_v1	1459862	PVP01_0934200	ama1
PvP01_09_v1	1459975	PVP01_0934200	ama1
PvP01_09_v1	1459977	PVP01_0934200	ama1
PvP01_09_v1	1459978	PVP01_0934200	ama1
PvP01_09_v1	1459979	PVP01_0934200	ama1
PvP01_09_v1	1460124	PVP01_0934200	ama1
PvP01_09_v1	1460991	PVP01_0934300	ama1
PvP01_09_v1	1461000	PVP01_0934300	ama1
PvP01_10_v1	183419	PVP01_1003600	barcode SNP
PvP01_10_v1	479410	PVP01_1010900	pvmdr1
PvP01_10_v1	479908	PVP01_1010900	pvmdr1
PvP01_10_v1	479926	PVP01_1010900	pvmdr1
PvP01_10_v1	480102	PVP01_1010900	pvmdr1
PvP01_10_v1	480207	PVP01_1010900	pvmdr1
PvP01_10_v1	480261	PVP01_1010900	pvmdr1
PvP01_10_v1	480412	PVP01_1010900	pvmdr1
PvP01_10_v1	480846	PVP01_1010900	pvmdr1
PvP01_10_v1	481042	PVP01_1010900	pvmdr1
PvP01_10_v1	481315	PVP01_1010900	pvmdr1
PvP01_10_v1	482473	PVP01_1010900	pvmdr1
PvP01_10_v1	827121	PVP01_1018600	pvp13k
PvP01_10_v1	827377	PVP01_1018600	pvp13k
PvP01_10_v1	827678	PVP01_1018600	pvp13k
PvP01_10_v1	827883	PVP01_1018600	pvp13k
PvP01_10_v1	827981	PVP01_1018600	pvp13k
PvP01_10_v1	828309	PVP01_1018600	pvp13k
PvP01_10_v1	828985	PVP01_1018600	pvp13k
PvP01_10_v1	829047	PVP01_1018600	pvp13k
PvP01_10_v1	829058	PVP01_1018600	pvp13k
PvP01_10_v1	829274	PVP01_1018600	pvp13k
PvP01_10_v1	829286	PVP01_1018600	pvp13k
PvP01_10_v1	829461	PVP01_1018600	pvp13k
PvP01_10_v1	829506	PVP01_1018600	pvp13k
PvP01_10_v1	829517	PVP01_1018600	pvp13k
PvP01_10_v1	829671	PVP01_1018600	pvp13k
PvP01_10_v1	829733	PVP01_1018600	pvp13k
PvP01_10_v1	829905	PVP01_1018600	pvp13k
PvP01_10_v1	830888	PVP01_1018600	pvp13k
PvP01_10_v1	830910	PVP01_1018600	pvp13k
PvP01_10_v1	831222	PVP01_1018600	pvp13k
PvP01_10_v1	831329	PVP01_1018600	pvp13k
PvP01_10_v1	1131171	PVP01_1025900	barcode amplicon
PvP01_11_v1	161693	PVP01_1103800	ABC transporter E family member 1
PvP01_11_v1	161909	PVP01_1103800	ABC transporter E family member 1
PvP01_11_v1	1137245	PVP01_1125900	barcode amplicon
PvP01_12_v1	486024	PVP01_1211100	pvK13
PvP01_12_v1	486494	PVP01_1211100	pvK13
PvP01_12_v1	1431548	PVP01_1235800	barcode SNP
PvP01_12_v1	2441608	PVP01_1259100	pvmdr2
PvP01_12_v1	2441647	PVP01_1259100	pvmdr2
PvP01_12_v1	2442394	PVP01_1259100	pvmdr2
PvP01_12_v1	2442629	PVP01_1259100	pvmdr2
PvP01_12_v1	2442636	PVP01_1259100	pvmdr2
PvP01_12_v1	2442885	PVP01_1259100	pvmdr2
PvP01_12_v1	2443022	PVP01_1259100	pvmdr2
PvP01_12_v1	2443757	PVP01_1259100	pvmdr2
PvP01_12_v1	2444034	PVP01_1259100	pvmdr2
PvP01_12_v1	2444035	PVP01_1259100	pvmdr2
PvP01_12_v1	2444515	PVP01_1259100	pvmdr2
PvP01_12_v1	2444517	PVP01_1259100	pvmdr2
PvP01_12_v1	2444518	PVP01_1259100	pvmdr2
PvP01_12_v1	2444594	PVP01_1259100	pvmdr2
PvP01_12_v1	2445003	PVP01_1259100	pvmdr2
PvP01_12_v1	2445106	PVP01_1259100	pvmdr2
PvP01_12_v1	2445302	PVP01_1259100	pvmdr2
PvP01_12_v1	2445307	PVP01_1259100	pvmdr2
PvP01_12_v1	2445308	PVP01_1259100	pvmdr2
PvP01_12_v1	2445315	PVP01_1259100	pvmdr2
PvP01_12_v1	2445822	PVP01_1259100	pvmdr2
PvP01_12_v1	2445830	PVP01_1259100	pvmdr2
PvP01_12_v1	2445842	PVP01_1259100	pvmdr2
PvP01_12_v1	2445848	PVP01_1259100	pvmdr2
PvP01_12_v1	2445860	PVP01_1259100	pvmdr2
PvP01_12_v1	2445865	PVP01_1259100	pvmdr2
PvP01_12_v1	2445866	PVP01_1259100	pvmdr2
PvP01_12_v1	2445878	PVP01_1259100	pvmdr2
PvP01_12_v1	2445883	PVP01_1259100	pvmdr2
PvP01_12_v1	2445884	PVP01_1259100	pvmdr2
PvP01_12_v1	2445896	PVP01_1259100	pvmdr2
PvP01_12_v1	2445901	PVP01_1259100	pvmdr2
PvP01_12_v1	2445919	PVP01_1259100	pvmdr2
PvP01_12_v1	2445984	PVP01_1259100	pvmdr2
PvP01_12_v1	2445986	PVP01_1259100	pvmdr2
PvP01_12_v1	2446004	PVP01_1259100	pvmdr2
PvP01_12_v1	2446022	PVP01_1259100	pvmdr2
PvP01_12_v1	2446028	PVP01_1259100	pvmdr2
PvP01_12_v1	2446041	PVP01_1259100	pvmdr2
PvP01_13_v1	1351644	PVP01_1331700	barcode SNP
PvP01_14_v1	816514	PVP01_1418600	barcode amplicon
PvP01_14_v1	1266326	PVP01_1429500	pvdhps
PvP01_14_v1	1270119	PVP01_1429500	pvdhps
PvP01_14_v1	1270163	PVP01_1429500	pvdhps
PvP01_14_v1	1270166	PVP01_1429500	pvdhps
PvP01_14_v1	1270170	PVP01_1429500	pvdhps
PvP01_14_v1	1270173	PVP01_1429500	pvdhps
PvP01_14_v1	1270179	PVP01_1429500	pvdhps
PvP01_14_v1	1270182	PVP01_1429500	pvdhps
PvP01_14_v1	1270183	PVP01_1429500	pvdhps
PvP01_14_v1	1270911	PVP01_1429500	pvdhps
PvP01_14_v1	1270914	PVP01_1429500	pvdhps
PvP01_14_v1	1271444	PVP01_1429500	pvdhps
PvP01_14_v1	1272327	PVP01_1429500	pvdhps
PvP01_14_v1	1385718	PVP01_1431600
PvP01_14_v1	2052257	PVP01_1447300	pvmrp2
PvP01_14_v1	2053076	PVP01_1447300	pvmrp2
PvP01_14_v1	2053141	PVP01_1447300	pvmrp2
PvP01_14_v1	2053904	PVP01_1447300	pvmrp2
PvP01_14_v1	2054372	PVP01_1447300	pvmrp2
PvP01_14_v1	2054573	PVP01_1447300	pvmrp2
PvP01_14_v1	2054578	PVP01_1447300	pvmrp2
PvP01_14_v1	2054750	PVP01_1447300	pvmrp2
PvP01_14_v1	2054752	PVP01_1447300	pvmrp2
PvP01_14_v1	2054757	PVP01_1447300
PvP01_14_v1	2054843	PVP01_1447300	pvmrp2
PvP01_14_v1	2055095	PVP01_1447300	pvmrp2
PvP01_14_v1	2055810	PVP01_1447300	pvmrp2
PvP01_14_v1	2056117	PVP01_1447300	pvmrp2
PvP01_14_v1	2056372	PVP01_1447300	pvmrp2
PvP01_14_v1	2057135	PVP01_1447300	pvmrp2
PvP01_14_v1	2057278	PVP01_1447300	pvmrp2
PvP01_14_v1	2057702	PVP01_1447300	pvmrp2
PvP01_14_v1	2057777	PVP01_1447300	pvmrp2
PvP01_14_v1	2057861	PVP01_1447300	pvmrp2
PvP01_14_v1	2057938	PVP01_1447300	pvmrp2
