# Supplementary material for: Plasmodium vivax genomic surveillance in the Peruvian Amazon with Pv AmpliSeq assay
Source: PLoS Negl Trop Dis. 2024 Jul 11;18(7):e0011879. doi: 10.1371/journal.pntd.0011879 (PMC11265702; doi:10.1371/journal.pntd.0011879)
Supplement: S4 Table — Allele frequencies were determined in a WGS dataset and are reported for worldwide, Latin American countries only, and Peru. (XLSX) [file pntd.0011879.s004.xlsx]

## Sheet: WGS_AF
Barcode AF in WGS dataset
			Peru only (n=130)			LAM region (n=399)			All regions (n=1474)
	REF	ALT1	reference AF	Alternate AF	MAF	reference AF	Alternate AF	MAF	reference AF	Alternate AF	MAF
PvP01_01_v1_491892	G	C	0.912266	0.0877344	0.0877344	0.964545	0.0354547	0.0354547	0.908771	0.0912291	0.0912291
PvP01_01_v1_642154	C	T	0.608096	0.391904	0.391904	0.57943	0.42057	0.42057	0.64906	0.35094	0.35094
PvP01_01_v1_856459	G	A	0.780151	0.219849	0.219849	0.852175	0.147825	0.147825	0.794553	0.205447	0.205447
PvP01_02_v1_446232	C	G	0.75	0.25	0.25	0.898523	0.101477	0.101477	0.70665	0.29335	0.29335
PvP01_02_v1_560561	T	C	0.741715	0.258285	0.258285	0.652301	0.347699	0.347699	0.7239	0.2761	0.2761
PvP01_03_v1_114702	A	G	0.985294	0.0147059	0.0147059	0.955116	0.0448838	0.0448838	0.9099	0.0901	0.0901
PvP01_03_v1_556656	G	A	0.971036	0.0289636	0.0289636	0.989645	0.0103549	0.0103549	0.967033	0.0329672	0.0329672
PvP01_04_v1_268128	C	T	0.787903	0.212097	0.212097	0.90748	0.0925203	0.0925203	0.660181	0.339819	0.339819
PvP01_04_v1_310483	G	T	0.706654	0.293346	0.293346	0.781752	0.218248	0.218248	0.635889	0.364111	0.364111
PvP01_04_v1_760567	T	G	0.630635	0.369365	0.369365	0.802705	0.197295	0.197295	0.684268	0.315732	0.315732
PvP01_05_v1_348599	T	G	0.959488	0.0405117	0.0405117	0.980928	0.0190719	0.0190719	0.946901	0.0530988	0.0530988
PvP01_05_v1_526292	C	T	0.673221	0.326779	0.326779	0.479443	0.520557	0.479443	0.530279	0.469721	0.469721
PvP01_05_v1_1389200	T	A	0.953234	0.0467665	0.0467665	0.984807	0.0151932	0.0151932	0.960167	0.0398333	0.0398333
PvP01_06_v1_448117	T	G	0.459765	0.540235	0.459765	0.465688	0.534312	0.465688	0.530817	0.469183	0.469183
PvP01_06_v1_590839	C	T	0.966667	0.0333333	0.0333333	0.983926	0.0160745	0.0160745	0.942612	0.0573883	0.0573883
PvP01_06_v1_828443	G	T	0.691892	0.308108	0.308108	0.813979	0.186021	0.186021	0.635116	0.364884	0.364884
PvP01_07_v1_96155	A	G	0.626886	0.373114	0.373114	0.514863	0.485137	0.485137	0.625085	0.374915	0.374915
PvP01_07_v1_273907	T	C	0.970697	0.0293032	0.0293032	0.990086	0.00991353	0.00991353	0.969314	0.0306859	0.0306859
PvP01_07_v1_959564	A	G	0.969697	0.030303	0.030303	0.984456	0.015544	0.015544	0.962619	0.0373814	0.0373814
PvP01_07_v1_1420306	G	A	0.941316	0.0586841	0.0586841	0.975267	0.0247328	0.0247328	0.927565	0.0724346	0.0724346
PvP01_08_v1_203155	C	G	0.879509	0.120491	0.120491	0.944404	0.0555958	0.0555958	0.752059	0.247941	0.247941
PvP01_08_v1_1062973	A	C	0.792695	0.207305	0.207305	0.877682	0.122318	0.122318	0.830845	0.169155	0.169155
PvP01_08_v1_1584557	C	G	0.850551	0.149449	0.149449	0.943523	0.0564775	0.0564775	0.931011	0.0689892	0.0689891
PvP01_09_v1_295024	G	A	0.789912	0.210088	0.210088	0.741719	0.258281	0.258281	0.793996	0.206004	0.206004
PvP01_09_v1_776023	C	T	0.622634	0.377366	0.377366	0.739896	0.260104	0.260104	0.750183	0.249817	0.249817
PvP01_09_v1_811181	A	T	0.970149	0.0298507	0.0298507	0.97895	0.0210503	0.0210503	0.916193	0.0838071	0.0838071
PvP01_10_v1_183419	T	C	0.866435	0.133565	0.133565	0.891854	0.108146	0.108146	0.894145	0.105855	0.105855
PvP01_10_v1_569233	G	A	0.926017	0.0739834	0.0739834	0.975461	0.024539	0.024539	0.913222	0.086778	0.086778
PvP01_10_v1_1409490	G	A	0.957857	0.0421426	0.0421426	0.965943	0.0340568	0.0340568	0.944114	0.0558859	0.0558859
PvP01_11_v1_251753	T	C	0.765184	0.234816	0.234816	0.862801	0.137199	0.137199	0.798719	0.201281	0.201281
PvP01_11_v1_326984	A	C	0.758231	0.241769	0.241769	0.747444	0.252556	0.252556	0.62827	0.37173	0.37173
PvP01_11_v1_1898201	A	T	0.629478	0.370522	0.370522	0.772215	0.227785	0.227785	0.647058	0.352942	0.352942
PvP01_12_v1_381435	C	T	0.894094	0.105906	0.105906	0.952577	0.0474232	0.0474232	0.906042	0.0939577	0.0939577
PvP01_12_v1_976909	C	A	0.943168	0.0568323	0.0568323	0.960056	0.0399439	0.0399439	0.904681	0.0953187	0.0953187
PvP01_12_v1_1431548	A	G	0.566537	0.433463	0.433463	0.721226	0.278774	0.278774	0.58749	0.41251	0.41251
PvP01_13_v1_32509			0.985294	0.0147059	0.0147059	0.994949	0.00505051	0.00505051	0.994393	0.00560748	0.00560748
PvP01_13_v1_1351644	C	T	0.487805	0.512195	0.487805	0.487454	0.512546	0.487454	0.53388	0.46612	0.46612
PvP01_13_v1_1736418	G	T	0.77783	0.22217	0.22217	0.880017	0.119983	0.119983	0.681903	0.318097	0.318097
PvP01_14_v1_816546	C	T	0.911998	0.0880022	0.0880022	0.965171	0.034829	0.034829	0.915552	0.0844478	0.0844478
PvP01_14_v1_1385718	G	A	0.844167	0.155833	0.155833	0.929103	0.0708972	0.0708972	0.850779	0.149221	0.149221
PvP01_14_v1_2841138	T	G	0.858671	0.141329	0.141329	0.94614	0.0538599	0.0538599	0.893639	0.106361	0.106361
			0.459765	0.0147059	0.0147059	0.465688	0.00505051	0.00505051	0.530279	0.00560748	0.00560748
			0.985294	0.540235	0.487805	0.994949	0.534312	0.487454	0.994393	0.469721	0.469721
				MAF range	0.01-0.49		MAF range	0.01-0.49		MAF range	0.01-0.47
				median MAF	0.155833		median MAF	0.0925203		median MAF	0.169155
				mean MAF	0.188544		mean MAF	0.14706		mean MAF	0.201491

## Sheet: microhaplotypes
Barcode SNP	Microhaplotype: nr of additional biallelic SNPs on amplicon
PvP01_01_v1_491892	15
PvP01_01_v1_642154	6
PvP01_01_v1_856459	16
PvP01_02_v1_446232	12
PvP01_02_v1_560561	21
PvP01_03_v1_114702	15
PvP01_03_v1_556656	11
PvP01_04_v1_268128	28
PvP01_04_v1_310483	17
PvP01_04_v1_760567	5
PvP01_05_v1_348599	13
PvP01_05_v1_526292	4
PvP01_05_v1_1389200	13
PvP01_06_v1_448117	6
PvP01_06_v1_590839	15
PvP01_06_v1_828443	22
PvP01_07_v1_96155	9
PvP01_07_v1_273907	15
PvP01_07_v1_959564	15
PvP01_07_v1_1420306	18
PvP01_08_v1_203155	7
PvP01_08_v1_1062973	11
PvP01_08_v1_1584557	26
PvP01_09_v1_295024	16
PvP01_09_v1_776023	6
PvP01_09_v1_811181	14
PvP01_10_v1_183419	20
PvP01_10_v1_569233	14
PvP01_10_v1_1409490	13
PvP01_11_v1_251753	15
PvP01_11_v1_326984	17
PvP01_11_v1_1898201	16
PvP01_12_v1_381435	10
PvP01_12_v1_976909	11
PvP01_12_v1_1431548	9
PvP01_13_v1_32509	20
PvP01_13_v1_1351644	10
PvP01_13_v1_1736418	4
PvP01_14_v1_816546	15
PvP01_14_v1_1385718	11
PvP01_14_v1_2841138	8
median	14
min	4
max	28
