# Supplementary material for: Plasmodium vivax genomic surveillance in the Peruvian Amazon with Pv AmpliSeq assay
Source: PLoS Negl Trop Dis. 2024 Jul 11;18(7):e0011879. doi: 10.1371/journal.pntd.0011879 (PMC11265702; doi:10.1371/journal.pntd.0011879)
Supplement: S5 Table — (XLSX) [file pntd.0011879.s005.xlsx]

## Sheet: contvar_ann_121222
var	pc	DAPC	CHROM	POS	loc	summary
PvP01_01_v1_442409	PC1	Fig. 5B	PvP01_01_v1	442409	pvcrt	intron variant of pvcrt
PvP01_01_v1_442409	PC1	Fig. 5C	PvP01_01_v1	442409	pvcrt	intron variant of pvcrt
PvP01_01_v1_443077	PC2	Fig. 5D	PvP01_01_v1	443077	pvcrt	intron variant of pvcrt
PvP01_01_v1_443689	PC2	Fig. 5C	PvP01_01_v1	443689	pvcrt	intron variant of pvcrt
PvP01_01_v1_443689	PC2	Fig. 5D	PvP01_01_v1	443689	pvcrt	intron variant of pvcrt
PvP01_01_v1_491880	PC2	Fig. 5D	PvP01_01_v1	491880	PvP01_01_v1_491892	in Peru SNP amplicon
PvP01_01_v1_491892	PC2	Fig. 5D	PvP01_01_v1	491892	PvP01_01_v1_491892	Peru SNP
PvP01_01_v1_642154	PC1	Fig. 5C	PvP01_01_v1	642154	PvP01_01_v1_642154	Peru SNP
PvP01_01_v1_856459	PC2	Fig. 5D	PvP01_01_v1	856459	PvP01_01_v1_856459	Peru SNP
PvP01_02_v1_154168	PC2	Fig. 5B	PvP01_02_v1	154168	pvmrp1	His1586Tyr in pvmrp1 (missense)
PvP01_02_v1_154492	PC1	Fig. 5B	PvP01_02_v1	154492	pvmrp1	Ile1478Val in pvmrp1 (missense)
PvP01_02_v1_154492	PC1	Fig. 5C	PvP01_02_v1	154492	pvmrp1	Ile1478Val in pvmrp1 (missense)
PvP01_02_v1_154668	PC1	Fig. 5D	PvP01_02_v1	154668	pvmrp1	Gly1419Ala in pvmrp1 (missense)
PvP01_02_v1_155732	PC2	Fig. 5D	PvP01_02_v1	155732	pvmrp1	Tyr1064Tyr in pvmrp1 (synonymous)
PvP01_02_v1_158818	PC1	Fig. 5B	PvP01_02_v1	158818	pvmrp1	Lys36Gln in pvmrp1 (missense)
PvP01_02_v1_158818	PC1	Fig. 5C	PvP01_02_v1	158818	pvmrp1	Lys36Gln in pvmrp1 (missense)
PvP01_02_v1_446232	PC2	Fig. 5D	PvP01_02_v1	446232	PvP01_02_v1_446232	Peru SNP
PvP01_02_v1_560622	PC1	Fig. 5B	PvP01_02_v1	560622	PvP01_02_v1_560561	in Peru SNP amplicon
PvP01_02_v1_560622	PC1	Fig. 5C	PvP01_02_v1	560622	PvP01_02_v1_560561	in Peru SNP amplicon
PvP01_02_v1_560678	PC1	Fig. 5B	PvP01_02_v1	560678	PvP01_02_v1_560561	in Peru SNP amplicon
PvP01_02_v1_560678	PC2	Fig. 5C	PvP01_02_v1	560678	PvP01_02_v1_560561	in Peru SNP amplicon
PvP01_03_v1_552844	PC1	Fig. 5B	PvP01_03_v1	552844	pvdmt2	upstream variant of pvdmt2
PvP01_03_v1_552844	PC1	Fig. 5C	PvP01_03_v1	552844	pvdmt2	upstream variant of pvdmt2
PvP01_03_v1_553678	PC2	Fig. 5B	PvP01_03_v1	553678	pvdmt2	Ser277Tyr in pvdmt2 (missense)
PvP01_03_v1_553678	PC2	Fig. 5C	PvP01_03_v1	553678	pvdmt2	Ser277Tyr in pvdmt2 (missense)
PvP01_03_v1_556498	PC1	Fig. 5B	PvP01_03_v1	556498	PvP01_03_v1_556656	in Peru SNP amplicon
PvP01_03_v1_556498	PC1	Fig. 5C	PvP01_03_v1	556498	PvP01_03_v1_556656	in Peru SNP amplicon
PvP01_04_v1_760792	PC1	Fig. 5B	PvP01_04_v1	760792	PvP01_04_v1_760567	in Peru SNP amplicon
PvP01_04_v1_760792	PC1	Fig. 5C	PvP01_04_v1	760792	PvP01_04_v1_760567	in Peru SNP amplicon
PvP01_04_v1_760792	PC1	Fig. 5D	PvP01_04_v1	760792	PvP01_04_v1_760567	in Peru SNP amplicon
PvP01_05_v1_1077568	PC2	Fig. 5B	PvP01_05_v1	1077568	pvdhfr	Tyr69Tyr in pvdhfr (synonymous)
PvP01_05_v1_1077568	PC1	Fig. 5D	PvP01_05_v1	1077568	pvdhfr	Tyr69Tyr in pvdhfr (synonymous)
PvP01_05_v1_1285366	PC1	Fig. 5B	PvP01_05_v1	1285366	PVP01_0530500	in PVP01_0530500 (upstream_gene)
PvP01_05_v1_693411	PC2	Fig. 5D	PvP01_05_v1	693411	PVP01_0516600	Asp701Gly in PVP01_0516600 (missense)
PvP01_06_v1_448117	PC2	Fig. 5C	PvP01_06_v1	448117	PvP01_06_v1_448117	Peru SNP
PvP01_06_v1_828327	PC2	Fig. 5D	PvP01_06_v1	828327	PvP01_06_v1_828443	in Peru SNP amplicon
PvP01_06_v1_828443	PC1	Fig. 5D	PvP01_06_v1	828443	PvP01_06_v1_828443	Peru SNP
PvP01_08_v1_1584361	PC1	Fig. 5D	PvP01_08_v1	1584361	PvP01_08_v1_1584557	in Peru SNP amplicon
PvP01_08_v1_1584557	PC1	Fig. 5B	PvP01_08_v1	1584557	PvP01_08_v1_1584557	Peru SNP
PvP01_08_v1_1584557	PC1	Fig. 5C	PvP01_08_v1	1584557	PvP01_08_v1_1584557	Peru SNP
PvP01_08_v1_203155	PC2	Fig. 5B	PvP01_08_v1	203155	PvP01_08_v1_203155	Peru SNP
PvP01_08_v1_203155	PC2	Fig. 5C	PvP01_08_v1	203155	PvP01_08_v1_203155	Peru SNP
PvP01_08_v1_203155	PC1	Fig. 5D	PvP01_08_v1	203155	PvP01_08_v1_203155	Peru SNP
PvP01_09_v1_1459729	PC2	Fig. 5B	PvP01_09_v1	1459729	pvama1	Glu145Ala in pvama1 (missense)
PvP01_09_v1_448698	PC1	Fig. 5D	PvP01_09_v1	448698	PVP01_0908400	Ser575Ser in PVP01_0908400 (synonymous)
PvP01_10_v1_183389	PC2	Fig. 5D	PvP01_10_v1	183389	PvP01_10_v1_183419	in Peru SNP amplicon
PvP01_10_v1_569233	PC2	Fig. 5B	PvP01_10_v1	569233	PvP01_10_v1_569233	Peru SNP
PvP01_10_v1_569233	PC2	Fig. 5C	PvP01_10_v1	569233	PvP01_10_v1_569233	Peru SNP
PvP01_10_v1_827121	PC2	Fig. 5D	PvP01_10_v1	827121	pvp13k	Glu1456Lys in pvp13k (missense)
PvP01_10_v1_828985	PC2	Fig. 5B	PvP01_10_v1	828985	pvp13k	insertion in pvp13k (disruptive_inframe)
PvP01_10_v1_828985	PC2	Fig. 5C	PvP01_10_v1	828985	pvp13k	insertion in pvp13k (disruptive_inframe)
PvP01_10_v1_831222	PC2	Fig. 5C	PvP01_10_v1	831222	pvp13k	insertion OR deletion in pvp13k (conservative_inframe)
PvP01_10_v1_831222	PC1	Fig. 5D	PvP01_10_v1	831222	pvp13k	insertion OR deletion in pvp13k (conservative_inframe)
PvP01_11_v1_1137480	PC2	Fig. 5D	PvP01_11_v1	1137480	PvP01_11_v1_1137409_1137410	in PvP01_11_v1_1137409_1137410 (upstream_gene)
PvP01_11_v1_1137482	PC2	Fig. 5D	PvP01_11_v1	1137482	PvP01_11_v1_1137409_1137410	in PvP01_11_v1_1137409_1137410 (upstream_gene)
PvP01_11_v1_1226906	PC1	Fig. 5B	PvP01_11_v1	1226906	ALV7	Phe583Leu in ALV7 (missense)
PvP01_11_v1_159978	PC1	Fig. 5B	PvP01_11_v1	159978	ABCE1	upstream variant of ABCE1
PvP01_11_v1_159978	PC1	Fig. 5C	PvP01_11_v1	159978	ABCE1	upstream variant of ABCE1
PvP01_11_v1_161909	PC1	Fig. 5B	PvP01_11_v1	161909	ABCE1	intronic variant of ABCE1
PvP01_11_v1_161909	PC1	Fig. 5C	PvP01_11_v1	161909	ABCE1	intronic variant of ABCE1
PvP01_11_v1_251753	PC1	Fig. 5C	PvP01_11_v1	251753	PvP01_11_v1_251753	Peru SNP
PvP01_11_v1_326984	PC1	Fig. 5D	PvP01_11_v1	326984	PvP01_11_v1_326984	Peru SNP
PvP01_12_v1_1431548	PC1	Fig. 5D	PvP01_12_v1	1431548	PvP01_12_v1_1431548	Peru SNP
PvP01_12_v1_2441308	PC2	Fig. 5D	PvP01_12_v1	2441308	pvmdr2	upstream variant of in pvmdr2
PvP01_12_v1_2442390	PC1	Fig. 5B	PvP01_12_v1	2442390	pvmdr2	Ser303Ser in pvmdr2 (synonymous)
PvP01_12_v1_2442390	PC1	Fig. 5C	PvP01_12_v1	2442390	pvmdr2	Ser303Ser in pvmdr2 (synonymous)
PvP01_12_v1_2442393	PC1	Fig. 5B	PvP01_12_v1	2442393	pvmdr2	Gly304Gly in pvmdr2 (synonymous)
PvP01_12_v1_2442393	PC1	Fig. 5C	PvP01_12_v1	2442393	pvmdr2	Gly304Gly in pvmdr2 (synonymous)
PvP01_12_v1_2442394	PC1	Fig. 5B	PvP01_12_v1	2442394	pvmdr2	Gly305Ser in pvmdr2 (missense)
PvP01_12_v1_2442394	PC1	Fig. 5C	PvP01_12_v1	2442394	pvmdr2	Gly305Ser in pvmdr2 (missense)
PvP01_12_v1_2442447	PC2	Fig. 5D	PvP01_12_v1	2442447	pvmdr2	Ser322Ser in pvmdr2 (synonymous)
PvP01_12_v1_2444594	PC1	Fig. 5D	PvP01_12_v1	2444594	pvmdr2	Ser1038Asn in pvmdr2 (missense)
PvP01_12_v1_2444594	PC2	Fig. 5D	PvP01_12_v1	2444594	pvmdr2	Ser1038Asn in pvmdr2 (missense)
PvP01_12_v1_2445822	PC1	Fig. 5B	PvP01_12_v1	2445822	pvmdr2	Asp1447Glu in pvmdr2 (missense)
PvP01_12_v1_2445822	PC1	Fig. 5C	PvP01_12_v1	2445822	pvmdr2	Asp1447Glu in pvmdr2 (missense)
PvP01_12_v1_2445830	PC1	Fig. 5B	PvP01_12_v1	2445830	pvmdr2	Ala1450Val in pvmdr2 (missense)
PvP01_12_v1_2445830	PC1	Fig. 5C	PvP01_12_v1	2445830	pvmdr2	Ala1450Val in pvmdr2 (missense)
PvP01_12_v1_2445919	PC1	Fig. 5B	PvP01_12_v1	2445919	pvmdr2	Thr1480Ala in pvmdr2 (missense)
PvP01_12_v1_2445919	PC1	Fig. 5C	PvP01_12_v1	2445919	pvmdr2	Thr1480Ala in pvmdr2 (missense)
PvP01_12_v1_2445921	PC1	Fig. 5B	PvP01_12_v1	2445921	pvmdr2	Thr1480Thr in pvmdr2 (synonymous)
PvP01_12_v1_2445921	PC1	Fig. 5C	PvP01_12_v1	2445921	pvmdr2	Thr1480Thr in pvmdr2 (synonymous)
PvP01_12_v1_2445975	PC2	Fig. 5D	PvP01_12_v1	2445975	pvmdr2	Thr1498Thr in pvmdr2 (synonymous)
PvP01_12_v1_381435	PC1	Fig. 5B	PvP01_12_v1	381435	PvP01_12_v1_381435	Peru SNP
PvP01_12_v1_381435	PC1	Fig. 5C	PvP01_12_v1	381435	PvP01_12_v1_381435	Peru SNP
PvP01_13_v1_1351644	PC2	Fig. 5B	PvP01_13_v1	1351644	PvP01_13_v1_1351644	Peru SNP
PvP01_13_v1_1351644	PC2	Fig. 5C	PvP01_13_v1	1351644	PvP01_13_v1_1351644	Peru SNP
PvP01_13_v1_66064	PC1	Fig. 5B	PvP01_13_v1	66064	PVP01_1301600	Asp1181Asp in PVP01_1301600 (synonymous)
PvP01_13_v1_66064	PC2	Fig. 5B	PvP01_13_v1	66064	PVP01_1301600	Asp1181Asp in PVP01_1301600 (synonymous)
PvP01_13_v1_66064	PC1	Fig. 5C	PvP01_13_v1	66064	PVP01_1301600	Asp1181Asp in PVP01_1301600 (synonymous)
PvP01_13_v1_66064	PC2	Fig. 5C	PvP01_13_v1	66064	PVP01_1301600	Asp1181Asp in PVP01_1301600 (synonymous)
PvP01_13_v1_66115	PC1	Fig. 5B	PvP01_13_v1	66115	PVP01_1301600	Glu1198Glu in PVP01_1301600 (synonymous)
PvP01_13_v1_66115	PC1	Fig. 5C	PvP01_13_v1	66115	PVP01_1301600	Glu1198Glu in PVP01_1301600 (synonymous)
PvP01_13_v1_66121	PC1	Fig. 5B	PvP01_13_v1	66121	PVP01_1301600	Ile1200Ile in PVP01_1301600 (synonymous)
PvP01_13_v1_66121	PC1	Fig. 5C	PvP01_13_v1	66121	PVP01_1301600	Ile1200Ile in PVP01_1301600 (synonymous)
PvP01_14_v1_1270124	PC1	Fig. 5B	PvP01_14_v1	1270124	pvdhps	large ins or del in pvdhps
PvP01_14_v1_1270124	PC1	Fig. 5C	PvP01_14_v1	1270124	pvdhps	large ins or del in pvdhps
PvP01_14_v1_1385718	PC2	Fig. 5B	PvP01_14_v1	1385718	PvP01_14_v1_1385718	Peru SNP
PvP01_14_v1_1385718	PC2	Fig. 5C	PvP01_14_v1	1385718	PvP01_14_v1_1385718	Peru SNP
PvP01_14_v1_2053140	PC2	Fig. 5B	PvP01_14_v1	2053140	pvmrp2	Ala1661Ala in pvmrp2 (synonymous)
PvP01_14_v1_2053904	PC1	Fig. 5B	PvP01_14_v1	2053904	pvmrp2	Glu1407Gln in pvmrp2 (missense)
PvP01_14_v1_2053904	PC1	Fig. 5C	PvP01_14_v1	2053904	pvmrp2	Glu1407Gln in pvmrp2 (missense)
PvP01_14_v1_2054372	PC2	Fig. 5B	PvP01_14_v1	2054372	pvmrp2	Asn1251Tyr in pvmrp2 (missense)
PvP01_14_v1_2054372	PC2	Fig. 5C	PvP01_14_v1	2054372	pvmrp2	Asn1251Tyr in pvmrp2 (missense)
PvP01_14_v1_2054372	PC1	Fig. 5D	PvP01_14_v1	2054372	pvmrp2	Asn1251Tyr in pvmrp2 (missense)
PvP01_14_v1_2054757	PC1	Fig. 5D	PvP01_14_v1	2054757	pvmrp2	insertion in pvmrp2 (disruptive_inframe)
