# Supplementary material for: Plasmodium vivax genomic surveillance in the Peruvian Amazon with Pv AmpliSeq assay
Source: PLoS Negl Trop Dis. 2024 Jul 11;18(7):e0011879. doi: 10.1371/journal.pntd.0011879 (PMC11265702; doi:10.1371/journal.pntd.0011879)
Supplement: S6 Table — (XLSX) [file pntd.0011879.s006.xlsx]

## Sheet: pvcrt
		intron 357+83	275	328
gene	hap_num	PvP01_01_v1 442829	PvP01_01_v1 444167	PvP01_01_v1 444927	samples post QC (n = 230)	unique samples (n = 389)	samples + control (n = 548)
pvcrt	2	A	F	A			6
pvcrt	3	G	V	A	1	1	2
pvcrt	5	G	F	G			8
pvcrt	6	G	F	A	215	231	337
	incomplete				7	148	174
	mixed				2	3	9
	NA				5	6	12

## Sheet: mrp1
		36	259	282	568	906	1018	1064	1232	1282	1419	1478	1525	1544	1568
gene	hap_num	Pv01_02_v1 158818	Pv01_02_v1 158148	Pv01_02_v1 158079	Pv01_02_v1 157220	Pv01_02_v1 156208	Pv01_02_v1 156208	Pv01_02_v1 155732	Pv01_02_v1 155228	Pv01_02_v1 155080	Pv01_02_v1 154668	Pv01_02_v1 154492	Pv01_02_v1 154350	Pv01_02_v1 154294	Pv01_02_v1 154168	samples post QC (n = 230)	unique samples (n = 389)	samples + control (n = 548)
mrp1	1	K	R	T	N1	E	C	Y2	I2	L	G	V	T	V	Y	2	2	2
mrp1	7	K	R	T	N2	Q	C	Y1	I2	I	A	I	T	V	Y	21	23	40
mrp1	11	K	R	T	N1	E	C	Y1	I2	L	G	I	T	V	Y			1
mrp1	13	K	R	T	N1	Q	C	Y2	I2	L	G	I	T	V	Y	16	16	27
mrp1	15	K	R	M	N1	E	Y	Y1	I2	L	G	I	T	V	Y	10	11	17
mrp1	18	K	T	T	N2	Q	C	Y1	I2	L	G	I	T	V	Y	7	7	13
mrp1	19	K	R	T	N2	Q	C	Y1	I2	L	G	I	T	V	Y	3	3	5
mrp1	51	K	R	T	N1	E	C	Y2	I2	L	G	V	I	V	H	10	10	13
mrp1	59	K	T	T	N2	Q	C	Y1	I1	L	G	V	T	V	H			1
mrp1	60	Q	R	T	N1	E	C	Y2	I2	L	G	V	T	V	H	16	16	30
mrp1	61	K	R	T	N1	E	C	Y2	I2	L	G	V	T	V	H	10	10	13
mrp1	62	K	R	M	N1	E	C	Y2	I2	L	G	V	T	V	H	1	1	1
mrp1	72	K	R	T	N1	E	C	Y2	I1	L	A	I	T	V	H	12	12	19
mrp1	73	K	R	M	N1	E	Y	Y1	I1	L	A	I	T	V	H			1
mrp1	74	K	T	T	N1	E	C	Y2	I2	L	A	I	T	V	H	2	2	2
mrp1	75	K	R	T	N1	E	C	Y2	I2	L	A	I	T	V	H	6	6	7
mrp1	77	K	T	T	N2	Q	C	Y1	I2	L	A	I	T	V	H			1
mrp1	78	K	T	T	N2	Q	C	Y2	I1	L	G	I	T	V	H			1
mrp1	79	K	R	T	N1	E	C	Y2	I1	L	G	I	T	V	H			1
mrp1	80	K	T	T	N2	Q	C	Y1	I1	L	G	I	T	V	H	16	16	28
mrp1	81	K	T	T	N2	E	C	Y1	I1	L	G	I	T	V	H	5	5	6
mrp1	82	K	R	T	N2	E	C	Y1	I1	L	G	I	T	V	H			3
mrp1	85	Q	R	T	N1	E	C	Y2	I2	L	G	I	T	V	H	1	1	2
mrp1	86	K	R	T	N1	E	C	Y2	I2	L	G	I	T	V	H	1	1	1
mrp1	87	K	T	T	N2	Q	C	Y1	I2	L	G	I	T	V	H			4
mrp1	89	K	R	T	N2	E	C	Y1	I2	L	G	I	T	V	H			10
mrp1	90	K	R	T	N1	E	C	Y1	I2	L	G	I	T	V	H			1
mrp1	95	K	R	M	N1	E	C	Y1	I2	L	G	I	T	I	H	23	23	25
	incomplete															23	168	200
	mixed															40	50	61
	NA															5	6	12

## Sheet: dmt2
		-51	28	54	277	326
gene	hap_num	PvP01_03_v1 552798	PvP01_03_v1 552932	PvP01_03_v1 553010	PvP01_03_v1 553678	PvP01_03_v1 553824	samples post QC (n = 230)	unique samples (n = 389)	samples + control (n = 548)
dmt2	1	C	I1	F	S	V			2
dmt2	3	C	I2	F	S	V			1
dmt2	4	C	I2	L	S	V			2
dmt2	6	A	I1	F	S	*			2
dmt2	7	A	I1	F	S	V			8
dmt2	8	A	I2	F	S	V			13
dmt2	9	A	I2	L	Y	V	108	111	165
dmt2	12	A	I2	L	S	V	61	63	100
	incomplete						39	189	217
	mixed						17	20	26
	NA						5	6	12

## Sheet: pvdhfr
		15		57	58		69	69 - 1077568	86 (not incl)	117	173	239
gene	hap_num	PvP01_05_v1 1077406		PvP01_05_v1 1077532	PvP01_05_v1 1077534/5		PvP01_05_v1 1077566	PvP01_05_v1 1077568	PvP01_05_v1 1077619	PvP01_05_v1 1077711	PvP01_05_v1 1077878	PvP01_05_v1 1078076	samples post QC (n = 230)	unique samples (n = 389)	samples + control (n = 548)
pvdhfr	10	A15	A1	F	S58	S	Y	T	Q	S	I	G			2
pvdhfr	14	A15	A1	F	S58K	K	Y	C	Q	S	I	G	33	33	63
pvdhfr	15	A15	A1	F	S58K	K	Y	C	Q	S	L	G	1	1	2
pvdhfr	33	A15	A1	F	S58R AGA	R2	Y	C	Q	S	I	G	2	2	5
pvdhfr	34	A15	A1	F	S58R AGA	R2	Y	C	Q	S	L	G	10	10	18
pvdhfr	39	A15	A1	F	S58R AGG	R1	Y	C	Q	S	I	W	1	1	1
pvdhfr	40	A15	A1	F	S58R AGG	R1	Y	C	Q	S	I	G	51	55	69
pvdhfr	45	A15	A1	F	S58R AGG	R1	Y	T	Q	N	I	G			1
pvdhfr	46	A15	A1	F	S58R AGG	R1	Y	T	Q	S	I	G	14	14	33
pvdhfr	53	A15A	A2	F	S58	S	Y	T	Q	N	I	G			2
pvdhfr	55	A15A	A2	F	S58R AGG	R1	Y	T	Q	S	I	G	40	45	68
pvdhfr	56	A15A	A2	F	S58R AGG	R1	Y	T	Q	S	L	G	7	7	8
pvdhfr	7	A15	A1	F	S58	S	Y	C	Q	N	I	G	1	1	5
pvdhfr	9	A15	A1	F	S58	S	Y	T	Q	N	I	G	2	2	4
	incomplete												26	167	200
	mixed												37	45	55
	NA												5	6	12

## Sheet: mdr1
		1076	1070	1011	976	958	908	763	698	221
gene	hap_num	PvP01_10_v1 479908	PvP01_10_v1 479926	PvP01_10_v1 480102	PvP01_10_v1 480207	PvP01_10_v1 480261	PvP01_10_v1 480412	PvP01_10_v1 480846	PvP01_10_v1 481042	PvP01_10_v1 482473	samples post QC (n = 230)	unique samples (n = 389)	samples + control (n = 548)
mdr1	1	L	F	S	F	M	L	A	S	V			13
mdr1	2	L	F	S	F	M	L	A	G	V	13	14	24
mdr1	4	L	F	S	Y	M	L	V	S	V			1
mdr1	5	L	F	S	Y	M	L	A	S	V			9
mdr1	6	L	F	S	Y	M	L	A	G	V		1	8
mdr1	15	F	L	S	Y	M	L	A	G	L	2	2	2
mdr1	22	F	F	S	Y	T	L	A	G	V	6	7	10
mdr1	26	F	F	S	Y	M	M	A	G	V	24	25	45
mdr1	30	F	F	S	Y	M	L	A	G	L	2	2	3
mdr1	32	F	F	S	Y	M	L	A	G	V	147	150	213
	incomplete										9	156	177
	mixed										22	26	31
	NA										5	6	12
											35
											230
											0.152174

## Sheet: pvp13K
		1456	1370	1270	1202	1060	834	734	676	661	657	606	585	193	86	53
gene	hap_num	PvP01_10_v1 827121	PvP01_10_v1 827377	PvP01_10_v1 827678	PvP01_10_v1 827883	PvP01_10_v1 828309	PvP01_10_v1 828985	PvP01_10_v1 829031	PvP01_10_v1 829461	PvP01_10_v1 829506	PvP01_10_v1 829517	PvP01_10_v1 829671	PvP01_10_v1 829733	PvP01_10_v1 830910	PvP01_10_v1 831222	PvP01_10_v1 831329	samples post QC (n = 230)	unique samples (n = 389)	samples + control (n = 548)
pvp13K	100	E	L	M	P	H	WT	G	H	E	R	I	E	P	Asn	A			1
pvp13K	101	E	L	M	P	H	WT	G	Y	E	R	I	E	P	Asn86_Ala88del	E			1
pvp13K	110	E	L	R	P	Y	WT	G	Y	E	R	V	E	S	Asn	E	1	1	1
pvp13K	113	E	L	R	P	H	INSERT	E	H	E	R	I	E	P	Asn	E	12	12	14
pvp13K	114	E	L	R	P	H	INSERT	G	H	E	R	I	E	P	Asn	E	20	20	38
pvp13K	117	E	L	R	P	H	INSERT	G	H	E	R	I	E	S	insAsnGluAla	E	5	5	10
pvp13K	120	E	L	R	P	H	INSERT	G	Y	E	R	I	E	P	Asn	E			1
pvp13K	122	E	L	R	P	H	INSERT	G	Y	E	R	I	E	S	Asn	E	1	1	4
pvp13K	134	E	L	R	P	H	WT	G	H	E	R	I	E	P	Asn	A			1
pvp13K	135	E	L	R	P	H	WT	G	H	E	R	I	E	P	Asn	E			2
pvp13K	137	E	L	R	P	H	WT	G	H	E	R	I	E	S	insAsnGluAla	E	12	12	13
pvp13K	138	E	L	R	P	H	WT	G	H	E	R	I	E	S	Asn86_Ala88del	E	1	1	1
pvp13K	139	E	L	R	P	H	WT	G	H	E	R	I	E	S	Asn	E	1	1	1
pvp13K	140	E	L	R	P	H	WT	G	Y	E	R	I	E	P	Asn86_Ala88del	E			2
pvp13K	141	E	L	R	P	H	WT	G	Y	E	R	I	E	P	Asn	E			2
pvp13K	142	E	L	R	P	H	WT	G	Y	E	R	I	E	S	Asn	E			1
pvp13K	143	E	L	R	P	H	WT	G	Y	E	K	I	E	S	Asn	E	6	6	12
pvp13K	164	K	L	M	P	H	INSERT	G	H	E	R	I	E	S	Asn86_Ala88del	E	2	2	3
pvp13K	165	K	L	M	P	H	INSERT	G	H	E	R	I	E	S	Asn	E			1
pvp13K	167	K	L	R	P	H	INSERT	G	Y	E	R	I	G	P	Asn86_Ala88del	E	4	4	8
pvp13K	178	K	L	R	P	Y	WT	G	Y	E	R	V	E	S	Asn	E	41	42	63
pvp13K	180	K	L	R	P	H	INSERT	G	H	K	R	I	E	S	insAsnGluAla	E	1	1	2
pvp13K	181	K	L	R	P	H	INSERT	G	H	K	R	I	E	S	Asn	E	5	5	11
pvp13K	185	K	L	R	P	H	INSERT	G	H	E	R	I	E	S	insAsnGluAla	E	7	7	8
pvp13K	186	K	L	R	P	H	INSERT	G	H	E	R	I	E	S	Asn86_Ala88del	E	8	8	18
pvp13K	190	K	L	R	P	H	WT	G	H	E	R	I	E	P	Asn	E	1	1	1
pvp13K	191	K	L	R	P	H	WT	G	H	E	R	I	E	S	insAsnGluAla	E	9	9	11
pvp13K	192	K	L	R	P	H	WT	G	H	E	R	I	E	S	Asn86_Ala88del	E	1	1	1
pvp13K	193	K	L	R	P	H	WT	G	H	E	R	I	E	S	Asn	E	6	6	6
pvp13K	194	K	L	R	P	H	WT	G	Y	E	K	I	E	S	Asn	E	7	7	7
pvp13K	94	E	L	M	P	H	LARGER INSERT	G	Y	E	R	I	E	P	Asn	E			1
pvp13K	95	E	L	M	P	H	INSERT	G	H	E	R	I	E	S	insAsnGluAla	E	3	3	3
pvp13K	96	E	L	M	P	H	INSERT	G	H	E	R	I	E	S	Asn86_Ala88del	E	5	5	6
pvp13K	97	E	L	M	P	H	INSERT	G	H	E	R	I	E	S	Asn	E	5	5	6
pvp13K	99	E	L	M	P	H	WT	G	H	E	R	I	E	P	insAsnGluAla	E			1
	incomplete																22	170	208
	mixed																39	48	66
	NA																5	6	12

## Sheet: abce1
		549	intron
gene	hap_num	PvP01_11_v1 161693	PvP01_11_v1 161909	samples post QC (n = 230)	unique samples (n = 389)	samples + control (n = 548)
abce	11	A549	wt	85	106	173
abce	12	A549	mut	110	116	177
abce	7	A549A	wt	1	1	1
abce	8	A549A	mut	9	10	12
	incomplete			5	132	150
	mixed			15	18	23
	NA			5	6	12

## Sheet: pvK13
		414	570
gene	hap_num	PvP01_12_v1 486024	PvP01_12_v1 486494	samples post QC (n = 230)	unique samples (n = 389)	samples + control (n = 548)
pvK13	10	L	D	221	247	382
pvK13	3	V	E		2	2
	incomplete			3	129	146
	mixed			1	5	6
	NA			5	6	12

## Sheet: mdr2
		43		56		305		385		468		514		851		852		1038		1209		1447-1473	1450		1480			1498		1450-1501	1502	1508	1519		1520
gene	hap_num	PvP01_12_v1 2441608		PvP01_12_v1 2441647		PvP01_12_v1 2442394		PvP01_12_v1 2442636		PvP01_12_v1 2442885		PvP01_12_v1 2443022		PvP01_12_v1 2444034		PvP01_12_v1 2444035		PvP01_12_v1 244459		PvP01_12_v1 2445106		PvP01_12_v1 2445822	PvP01_12_v1 2445830		PvP01_12_v1 2445919	PvP01_12_v1 2445921	PvP01_12_v1 2445919/21	PvP01_12_v1 2445975					PvP01_12_v1 2446038		PvP01_12_v1 2446041		samples post QC (n = 230)	unique samples (n = 389)	samples + control (n = 548)	comment
mdr2	106	V43L	L	N56	N	G305S	S	S385	S1	V468V	V2	Y514	Y	V851V	V2	I852	I	S1038	S	G1209	G	Ala1450_Thr1473del	*	*	T1480A	T1480T	A	T1498	T1	del 1450-1473	P	P	E1519	E1	P1520	P1	18	18	25
mdr2	115	V43L	L	N56	N	G305	G	S385S	S2	V468V	V2	Y514F	F	V851	V1	I852	I	S1038	S	G1209	G	Ala1462_Thr1473del	*	*	T1480	T1480	T	T1498	T1	del 1457-1468+1475-1480	L	P	E1519	E1	P1520	P1	1	1	1	repeat of sample that previously had H213
mdr2	119	V43L	L	N56	N	G305	G	S385S	S2	V468V	V2	Y514F	F	V851V	V2	I852	I	S1038	S	G1209S	S	D1447	A1450	A	T1480	T1480	T	T1498T	T2	del 1457-1468 + P1472L + V1474A+L1478P+T1480A+L1484V+T1486V	L	L	*	*	*	*	1	1	1	repeat of sample that previously had incomplete haplotype
mdr2	123	V43L	L	N56	N	G305	G	S385S	S2	V468V	V2	Y514F	F	V851V	V2	I852	I	S1038	S	G1209S	S	D1447	A1450	A	T1480	T1480	T	T1498	T1	P1460L	P	P	E1519E	E2	P1520P	P2	1	1	2
mdr2	160	V43L	L	N56	N	G305	G	S385	S1	V468V	V2	Y514F	F	V851	V1	I852	I	S1038	S	G1209	G	D1447	A1450	A	T1480	T1480	T	T1498	T1	P1454L; one sample with deletion other without	P	P	E1519	E1	P1520	P1			2	not seen in Peru
mdr2	162	V43L	L	N56	N	G305	G	S385	S1	V468V	V2	Y514F	F	V851	V1	I852	I	S1038	S	G1209	G	D1447	A1450V	V	*	*	*	T1498	T1	weird	P	P	E1519	E1	P1520	P1			1	not seen in Peru
mdr2	188	V43L	L	N56	N	G305	G	S385	S1	V468V	V2	Y514	Y	V851	V1	I852	I	S1038N	N	G1209	G	D1447	A1450	A	T1480	T1480	T	T1498	T1	del 1457-1475	P	P	E1519	E1	P1520	P1	1	1	1	repeat of sample that previously had H238
mdr2	192	V43L	L	N56	N	G305	G	S385	S1	V468V	V2	Y514	Y	V851	V1	I852	I	S1038	S	G1209S	S	D1447	A1450	A	T1480	T1480	T	T1498	T1		P	P	E1519E	E2	P1520P	P2			1	not seen in Peru
mdr2	199	V43L	L	N56	N	G305	G	S385	S1	V468V	V2	Y514	Y	V851V	V2	I852	I	S1038N	N	G1209	G	D1447	A1450	A	T1480	T1480	T	T1498T	T2	P1460L	L	P	E1519	E1	P1520	P1			1	Only one sample Ramon Castilla, could make sense
mdr2	211	V43L	L	N56	N	G305	G	S385	S1	V468V	V2	Y514	Y	V851V	V2	I852	I	S1038	S	G1209S	S	D1447	A1450	A	T1480	T1480	T	T1498	T1	del 1457-1468 + P1472L + V1474A+L1478P+T1480A+L1484V+T1486V	L	L	*	*	*	*	3	3	4
mdr2	213	V43L	L	N56	N	G305	G	S385	S1	V468V	V2	Y514	Y	V851V	V2	I852	I	S1038	S	G1209S	S	D1447	A1450	A	T1480	T1480	T	T1498	T1	P1460L	P	P	E1519E	E2	P1520P	P2	6	6	9
mdr2	218	V43L	L	N56	N	G305	G	S385	S1	V468V	V2	Y514	Y	V851V	V2	I852	I	S1038	S	G1209	G	Ala1462_Thr1473del	*	*	T1480	T1480	T	T1498T	T2	del 1457-1468	P	L	E1519E	E2	P1520P	P2	1	1	1	repeat of sample that previously had mixed haplotype
mdr2	220	V43L	L	N56	N	G305	G	S385	S1	V468V	V2	Y514	Y	V851V	V2	I852	I	S1038	S	G1209	G	Ala1462_Thr1473del	*	*	T1480	T1480	T	T1498	T1	del 1457-1468+1497-1502	P	P	E1519	E1	P1520	P1	3	3	3
mdr2	231	V43L	L	N56	N	G305	G	S385	S1	V468V	V2	Y514	Y	V851V	V2	I852	I	S1038	S	G1209	G	D1447	A1450	A	T1480	T1480	T	T1498T	T2	wt	P	P	E1519E	E2	P1520P	P2	2	2	3
mdr2	232	V43L	L	N56	N	G305	G	S385	S1	V468V	V2	Y514	Y	V851V	V2	I852	I	S1038	S	G1209	G	D1447	A1450	A	T1480	T1480	T	T1498T	T2	P1460L	L	P	E1519	E1	P1520	P1	3	3	7
mdr2	238	V43L	L	N56	N	G305	G	S385	S1	V468V	V2	Y514	Y	V851V	V2	I852	I	S1038	S	G1209	G	D1447	A1450	A	T1480	T1480	T	T1498	T1	wt	L	P	E1519	E1	P1520	P1	16	16	22
mdr2	248	V43L	L	N56	N	G305	G	S385	S1	V468	V1	Y514	Y	V851	V1	I852	I	S1038	S	G1209	G	D1447	A1450	A	T1480	T1480	T	T1498	T1	P1454L; del 1447-1468 +L1478P+T1480A+L1484V+T1486V	L	L	E1519	E1	P1520	P1			1	not seen in Peru
mdr2	251	V43L	L	N56	N	G305	G	S385	S1	V468	V1	Y514	Y	V851V	V2	I852	I	S1038	S	G1209S	S	D1447	A1450	A	T1480	T1480	T	T1498T	T2	A1456V+del 1457-1468	L	P	E1519E	E2	P1520P	P2	1	1	1
mdr2	256	V43L	L	N56	N	G305	G	S385	S1	V468	V1	Y514	Y	V851V	V2	I852	I	S1038	S	G1209	G	D1447	A1450V	V	T1480	T1480	T	T1498T	T2	A1450V+A1456V	L	P	E1519	E1	P1520	P1	6	6	6
mdr2	260	V43L	L	N56	N	G305	G	S385	S1	V468	V1	Y514	Y	V851V	V2	I852	I	S1038	S	G1209	G	D1447	A1450V	V	T1480	T1480	T	T1498	T1	A1450V+A1456V	L	P	E1519	E1	P1520	P1	5	5	5
mdr2	7	V43	V	N56	N	G305	G	S385	S1	V468	V1	Y514	Y	V851	V1	I852L	L	S1038	S	G1209	G	D1447	A1450	A	T1480	T1480	T	T1498	T1	P1454L+A1456T+P1460L	P	P	E1519	E1	P1520	P1			1	not seen in Peru
mdr2	8	V43	V	N56	N	G305	G	S385	S1	V468	V1	Y514	Y	V851	V1	I852	I	S1038	S	G1209	G	D1447	A1450	A	T1480	T1480	T	T1498	T1	del 1457-1462 +L1478P+T1480V+L1490V	L	P	E1519	E1	P1520	P1			1	not seen in Peru
	incomplete																																				94	246	293
	mixed																																				63	69	144
	NA																																				5	6	12

## Sheet: dhps
		14_1266326*	639	647	618	553	383	382	205
gene	hap_num	PvP01_14_v1 1266326	PvP01_14_v1 1270124	PvP01_14_v1 1270119	PvP01_14_v1 1270166	PvP01_14_v1 1270401	PvP01_14_v1 1270911	PvP01_14_v1 1270914	PvP01_14_v1 1271444	samples post QC (n = 230)	unique samples (n = 389)	samples + control (n = 548)
pvdhps	100	A	wt	A	Gly617_Glu618insGluAlaLysLeuThrAsnGlyGluGlyLysLeuThrAsnGly	A	A	S	I	12	12	20
pvdhps	45	T	Asp639_Gly645del	A	wt	A	A	S	M			1
pvdhps	46	T	Gly638_Asp639insAspSerLysLeuThrAsnGly	A	wt	A	A	S	M	1	1	1
pvdhps	51	T	wt	A	wt	A	G	C	I	11	11	14
pvdhps	52	T	wt	A	wt	A	G	S	I	1	1	3
pvdhps	53	T	wt	A	wt	A	A	S	I			4
pvdhps	55	T	wt	A	Gly617_Glu618insGluAlaLysLeuThrAsnGlyGluGlyLysLeuThrAsnGly	A	G	C	I	3	3	17
pvdhps	58	A	Asp639_Gly645del	A	wt	A	A	S	M			2
pvdhps	66	A	Gly638_Asp639insAspSerLysLeuThrAsnGly	A	wt	A	A	S	I	33	35	48
pvdhps	76	A	wt	V	Glu618_Gly631del	A	G	S	I			2
pvdhps	77	A	wt	V	Glu618_Gly631del	A	A	S	M			2
pvdhps	79	A	wt	A	wt	G	G	S	M			1
pvdhps	86	A	wt	A	wt	A	G	C	I			1
pvdhps	87	A	wt	A	wt	A	G	S	I	42	45	68
pvdhps	89	A	wt	A	wt	A	A	S	I	25	25	37
pvdhps	90	A	wt	A	wt	A	A	S	M	8	8	13
pvdhps	98	A	wt	A	Gly617_Glu618insGluAlaLysLeuThrAsnGlyGluGlyLysLeuThrAsnGly	A	G	C	I			1
pvdhps	99	A	wt	A	Gly617_Glu618insGluAlaLysLeuThrAsnGlyGluGlyLysLeuThrAsnGly	A	G	S	I	1	1	3
	incomplete									25	174	199
	mixed									63	67	99
	NA									5	6	12

[truncated: 2 more sheets: mrp2, pvama1]
