# Supplementary material for: Plasmodium vivax genomic surveillance in the Peruvian Amazon with Pv AmpliSeq assay
Source: PLoS Negl Trop Dis. 2024 Jul 11;18(7):e0011879. doi: 10.1371/journal.pntd.0011879 (PMC11265702; doi:10.1371/journal.pntd.0011879)
Supplement: S1 Data — List of samples and data included in the study. (XLSX) [file pntd.0011879.s008.xlsx]

## Sheet: Database_incl_updated_controls_
PE_PV_Code	sample_name	Accession	RUN	RUN_sample_ID	Study	date_sample	region	province	district	community	final_result	final_par	mangold	Cq_cox	Cq_man	year	period	month	day	District_year	TOTAL_READS	PF_READS	PCT_PF_READS	PF_NOISE_READS	PF_READS_ALIGNED	PCT_PF_READS_ALIGNED	PF_ALIGNED_BASES	PF_HQ_ALIGNED_READS	PF_HQ_ALIGNED_BASES	PF_HQ_ALIGNED_Q20_BASES	PF_HQ_MEDIAN_MISMATCHES	PF_MISMATCH_RATE	PF_HQ_ERROR_RATE	PF_INDEL_RATE	MEAN_READ_LENGTH	READS_ALIGNED_IN_PAIRS	PCT_READS_ALIGNED_IN_PAIRS	PF_READS_IMPROPER_PAIRS	PCT_PF_READS_IMPROPER_PAIRS	BAD_CYCLES	STRAND_BALANCE	PCT_CHIMERAS	PCT_ADAPTER	aligned_coverage	HQaligned_coverage	pct.dup.raw	pct.gc.raw	tot.seq.raw	seq.length.raw
3	PE-PV-3	SAMN38982299	5	3R_S97	VLIR-F	2018-12-05	LORETO	Ramon Castilla	Ramon Castilla	San Jose de Loreto Yacu	P. vivax	26.63	26.63	31.11	31.99	2018	2016-2018	12	5	Ramon Castilla 2018	27032	27032	1	0	10666	0.394569	1852067	9334	1852067	1710424	1	0.009087	0.008785	0.000465	159.786	10202	0.956497	2122	0.19895	0	0.497094	0.093492	0.000777	30.9633	30.9633	81.015	50.5	42814	35-301
4	PE-PV-4	SAMN38982300	5	4R_S103	VLIR-F	2018-12-05	LORETO	Ramon Castilla	Ramon Castilla	San Jose de Loreto Yacu	P. vivax	136.14	136.14	29.12	29.45	2018	2016-2018	12	5	Ramon Castilla 2018	151320	151320	1	0	134665	0.889935	26138554	133849	26138554	24771520	1	0.008264	0.008239	0.000447	187.499	134326	0.997483	13163	0.097746	0	0.499766	0.006433	9.3e-05	436.99	436.99	79.045	47	98569	35-301
8	PE-PV-8	SAMN38982301	1	8_S69	VLIR-F	2018-12-20	LORETO	Ramon Castilla	Yavari	Islandia	P. vivax	21.13	21.13	NA	32.35	2018	2016-2018	12	20	Yavari 2018	118162	118162	1	0	113541	0.960893	24224702	107642	24224702	22561626	2	0.010669	0.010676	0.000324	211.641	113178	0.996803	14959	0.13175	0	0.498023	0.052292	5.1e-05	404.994	404.994	92.325	37	31124	35-301
10	PE-PV-10	SAMN38982302	2	PE-PV-010_S38	VLIR-F	2018-12-20	LORETO	Ramon Castilla	Yavari	Islandia	P. vivax	41.22	41.22	38.38	31.31	2018	2016-2018	12	20	Yavari 2018	71480	71480	1	0	50797	0.710646	5255862	17662	5255862	3944324	0	0.006478	0.005995	0.00039	115.634	47170	0.928598	34589	0.680926	0	0.474241	0.622924	0.002966	87.8686	87.8686	96.145	37	340413	35-301
11	PE-PV-11	SAMN38982303	2	PE-PV-011_S9	VLIR-F	2018-12-21	LORETO	Ramon Castilla	Yavari	Islandia	P. vivax	154.8	154.8	36.18	29.25	2018	2016-2018	12	21	Yavari 2018	28592	28592	1	0	18025	0.630421	3705087	14225	3705087	3492580	1	0.005713	0.005522	0.000364	168.424	16318	0.905298	5105	0.283218	0	0.526325	0.118786	0.002238	61.9424	61.9424	94.32	42	102528	35-301
17	PE-PV-17	SAMN38982304	2	PE-PV-017_S43	VLIR-F	2018-12-21	LORETO	Ramon Castilla	Yavari	Islandia	P. vivax	155.8	155.8	36.84	29.24	2018	2016-2018	12	21	Yavari 2018	91990	91990	1	0	64289	0.698869	15113226	58622	15113226	14584084	1	0.005739	0.005567	0.000419	215.089	63228	0.983496	12165	0.189224	0	0.492137	0.076629	0.000663	252.666	252.666	78.375	46	73583	35-301
21	PE-PV-21	SAMN38982305	5	21R_S109	VLIR-F	2018-12-21	LORETO	Ramon Castilla	Yavari	Islandia	P. vivax	120.49	120.49	29.7	29.64	2018	2016-2018	12	21	Yavari 2018	173210	173210	1	0	124898	0.721078	24065381	122410	24065381	22750853	1	0.00858	0.008429	0.000375	175.876	123592	0.989543	13144	0.105238	0	0.500921	0.011413	0.000271	402.33	402.33	69.075	47	121234	35-301
22	PE-PV-22	SAMN38982306	2	22_S85	VLIR-F	2018-12-21	LORETO	Ramon Castilla	Yavari	Islandia	P. vivax	63.39	63.39	31.83	30.64	2018	2016-2018	12	21	Yavari 2018	84000	84000	1	0	53586	0.637929	7865160	28141	7865160	6820217	0	0.00667	0.006138	0.000375	140.218	42772	0.798194	26916	0.502295	0	0.551394	0.317688	0.004821	131.491	131.491	82.61	38	119099	35-301
23	PE-PV-23	SAMN38982307	4	87_S29	VLIR-F	2018-12-21	LORETO	Ramon Castilla	Yavari	Islandia	P. vivax	34799	34799	23.61	20.82	2018	2016-2018	12	21	Yavari 2018	873618	873618	1	0	870083	0.995954	201146694	869504	201146694	193431015	1	0.006472	0.00647	0.000333	231.773	869684	0.999541	81623	0.093811	0	0.500288	0.029294	5e-06	3362.81	3362.81	89.95	45.5	453924	35-301
24	PE-PV-24	SAMN38982308	4	88_S21	VLIR-F	2018-12-21	LORETO	Ramon Castilla	Yavari	Islandia	P. vivax	12135	12135	23.42	22.46	2018	2016-2018	12	21	Yavari 2018	75912	75912	1	0	75017	0.98821	18021581	74929	18021581	17384506	1	0.005705	0.005703	0.000347	239.916	74930	0.99884	6239	0.083168	0	0.5001	0.028679	4e-05	301.289	301.289	86.03	42.5	39697	35-301
25	PE-PV-25	SAMN38982309	4	89_S46	VLIR-F	2018-12-21	LORETO	Ramon Castilla	Yavari	Islandia	P. vivax	13362.5	13362.5	20.39	22.31	2018	2016-2018	12	21	Yavari 2018	145610	145610	1	0	145068	0.996278	34207238	145014	34207238	32947483	1	0.006019	0.006017	0.000337	236.68	144998	0.999517	15922	0.109755	0	0.500331	0.045656	0	571.884	571.884	87.24	44.5	75792	35-301
26	PE-PV-26	SAMN38982310	4	81_S95	VLIR-F	2018-12-21	LORETO	Ramon Castilla	Yavari	Islandia	P. vivax	27792.3	27792.3	22.46	21.17	2018	2016-2018	12	21	Yavari 2018	195880	195880	1	0	194702	0.993986	45580833	194577	45580833	43876721	1	0.006068	0.006063	0.000342	234.996	194560	0.999271	22854	0.117379	0	0.500565	0.056408	0	762.03	762.03	87.58	44	102198	35-301
28	PE-PV-28	SAMN38982311	1	28_S10	VLIR-F	2018-12-21	LORETO	Ramon Castilla	Yavari	Islandia	P. vivax	1.47237e+06	1.47237e+06	NA	14.99	2018	2016-2018	12	21	Yavari 2018	27800	27800	1	0	16449	0.591691	1391420	4972	1391420	896962	0	0.010792	0.012217	0.000341	102.196	15680	0.953249	12033	0.731534	0	0.471153	0.700507	0.000719	23.2621	23.2621	85.875	44.5	65768	35-301
32	PE-PV-32	SAMN38982312	5	32R_S127	VLIR-F	2018-12-21	LORETO	Ramon Castilla	Yavari	Islandia	P. vivax	45.09	45.09	30.1	31.17	2018	2016-2018	12	21	Yavari 2018	31812	31812	1	0	18936	0.595247	3570015	18305	3570015	3366395	1	0.008559	0.008405	0.000409	169.463	18688	0.986903	2468	0.130334	0	0.499789	0.023279	0.000346	59.6843	59.6843	74.765	50	32645	35-301
33	PE-PV-33	SAMN38982313	5	33R_S133	VLIR-F	2018-12-21	LORETO	Ramon Castilla	Yavari	Islandia	P. vivax	60.21	60.21	29.75	30.72	2018	2016-2018	12	21	Yavari 2018	34210	34210	1	0	23765	0.69468	4462111	23416	4462111	4206193	1	0.009151	0.008963	0.00035	174.369	23574	0.991963	2643	0.111214	0	0.500484	0.00791	5.8e-05	74.5985	74.5985	62.605	48	23346	35-301
34	PE-PV-34	SAMN38982314	1	34_S22	VLIR-F	2018-12-21	LORETO	Ramon Castilla	Yavari	Islandia	P. vivax	114.46	114.46	NA	29.72	2018	2016-2018	12	21	Yavari 2018	24926	24926	1	0	22953	0.920846	3751653	16511	3751653	3292463	1	0.010873	0.011069	0.000373	169.082	22678	0.988019	8209	0.357644	0	0.490742	0.283021	0.000441	62.7209	62.7209	85.315	41.5	203511	35-301
35	PE-PV-35	SAMN38982315	2	PE-PV-035_S15	VLIR-F	2018-12-21	LORETO	Ramon Castilla	Yavari	Islandia	P. vivax	106.65	106.65	37.79	29.83	2018	2016-2018	12	21	Yavari 2018	36000	36000	1	0	23678	0.657722	4238333	16146	4238333	3861940	0	0.006478	0.006138	0.000395	165.039	22778	0.96199	9440	0.398682	0	0.481417	0.299431	0.001333	70.8574	70.8574	89.36	41	84677	35-301
37	PE-PV-37	SAMN38982316	2	PE-PV-037_S7	VLIR-F	2018-12-21	LORETO	Ramon Castilla	Yavari	Islandia	P. vivax	167.2	167.2	37.52	29.13	2018	2016-2018	12	21	Yavari 2018	78710	78710	1	0	46653	0.59272	10871615	43058	10871615	10500603	1	0.005988	0.005812	0.00042	197.576	45190	0.968641	8819	0.189034	0	0.507234	0.050924	0.000534	181.754	181.754	87.22	46	117843	35-301
38	PE-PV-38	SAMN38982317	2	PE-PV-038_S13	VLIR-F	2018-12-21	LORETO	Ramon Castilla	Yavari	Islandia	P. vivax	181.77	181.77	37.51	29	2018	2016-2018	12	21	Yavari 2018	167116	167116	1	0	118568	0.709495	26070750	100863	26070750	24888486	1	0.005706	0.005513	0.000436	201.084	116584	0.983267	29340	0.247453	0	0.491996	0.141476	0.000509	435.856	435.856	86.485	44	222071	35-301
39	PE-PV-39	SAMN38982318	2	PE-PV-039_S25	VLIR-F	2018-12-21	LORETO	Ramon Castilla	Yavari	Islandia	P. vivax	34.65	34.65	35.09	31.58	2018	2016-2018	12	21	Yavari 2018	41434	41434	1	0	32769	0.790872	4613891	16583	4613891	3919400	0	0.006366	0.00604	0.000388	154.314	31604	0.964448	18139	0.553541	0	0.463212	0.48663	0.001883	77.136	77.136	87.29	40	60126	35-301
40	PE-PV-40	SAMN38982319	5	40R_S139	VLIR-F	2018-12-21	LORETO	Ramon Castilla	Yavari	Islandia	P. vivax	100.01	100.01	29.86	29.93	2018	2016-2018	12	21	Yavari 2018	61390	61390	1	0	35846	0.583906	6788364	34463	6788364	6397729	1	0.008839	0.008665	0.000356	167.702	35266	0.98382	5108	0.142498	0	0.500976	0.026842	0.000212	113.489	113.489	65.965	47	50826	35-301
42	PE-PV-42	SAMN38982320	1	42_S46	VLIR-F	2018-12-21	LORETO	Ramon Castilla	Yavari	Islandia	P. vivax	22774	22774	NA	21.48	2018	2016-2018	12	21	Yavari 2018	34792	34792	1	0	33401	0.96002	6511470	33078	6511470	6153665	1	0.009744	0.009735	0.000324	194.374	33340	0.998174	323	0.00967	0	0.499566	0.015024	0	108.86	108.86	77.675	46.5	19673	35-301
45	PE-PV-45	SAMN38982321	2	PE-PV-045_S32	FIND	2007-10-23	LORETO	Maynas	San Juan Bautista	San Juan	P. vivax	13353.2	NA	21.98	NA	2007	2007-2008	10	23	San Juan Bautista 2007	131332	131332	1	0	130123	0.990794	33344428	129754	33344428	32645926	1	0.005233	0.005213	0.000446	256.774	130064	0.999547	15013	0.115375	0	0.499681	0.013253	2.3e-05	557.459	557.459	88.28	46	71076	35-301
46	PE-PV-46	SAMN38982322	2	PE-PV-046_S44	FIND	2007-10-23	LORETO	Maynas	San Juan Bautista	San Juan	P. vivax	5767.6	NA	25.35	NA	2007	2007-2008	10	23	San Juan Bautista 2007	147560	147560	1	0	146690	0.994104	37192361	144586	37192361	36301038	1	0.005718	0.005694	0.000472	254.828	146526	0.998882	13570	0.092508	0	0.496919	0.020919	5.4e-05	621.79	621.79	86.84	46	79413	35-301
47	PE-PV-47	SAMN38982323	2	PE-PV-047_S21	FIND	2007-10-24	LORETO	Maynas	San Juan Bautista	San Juan	P. vivax	9597.56	NA	24.74	NA	2007	2007-2008	10	24	San Juan Bautista 2007	224870	224870	1	0	223592	0.994317	58303564	222472	58303564	57141311	1	0.005114	0.005098	0.000451	261.388	223256	0.998497	20582	0.092052	0	0.500228	0.009028	4.9e-05	974.731	974.731	89.625	46	121238	35-301
48	PE-PV-48	SAMN38982324	2	PE-PV-048_S27	FIND	2007-10-30	LORETO	Maynas	San Juan Bautista	San Juan	P. vivax	5113.86	NA	24.06	NA	2007	2007-2008	10	30	San Juan Bautista 2007	66770	66770	1	0	66238	0.992032	17001880	65480	17001880	16626765	1	0.005072	0.005063	0.000384	257.527	66198	0.999396	6554	0.098946	0	0.499034	0.019725	3e-05	284.241	284.241	87.005	46	36553	35-301
49	PE-PV-49	SAMN38982325	1	49_S70	FIND	2007-11-05	LORETO	Maynas	San Juan Bautista	San Juan	P. vivax	5323.9	NA	NA	NA	2007	2007-2008	11	5	San Juan Bautista 2007	83240	83240	1	0	79155	0.950925	16430555	75402	16430555	15273078	2	0.011085	0.011086	0.00039	204	78896	0.996728	10125	0.127914	0	0.497379	0.047057	3.6e-05	274.69	274.69	91.74	43.5	88534	35-301
50	PE-PV-50	SAMN38982326	1	50_S82	FIND	2007-11-05	LORETO	Maynas	San Juan Bautista	San Juan	P. vivax	8938.75	NA	NA	NA	2007	2007-2008	11	5	San Juan Bautista 2007	78504	78504	1	0	76560	0.975237	16364116	75331	16364116	15299208	2	0.011535	0.011512	0.000377	213.015	76282	0.996369	7544	0.098537	0	0.501306	0.015845	0.000115	273.579	273.579	87.44	43.5	54209	35-301
51	PE-PV-51	SAMN38982327	1	51_S94	FIND	2007-11-12	LORETO	Maynas	San Juan Bautista	San Juan	P. vivax	4810.91	NA	NA	NA	2007	2007-2008	11	12	San Juan Bautista 2007	25634	25634	1	0	17601	0.686627	3050522	14007	3050522	2732653	1	0.011589	0.011473	0.000371	163.735	17246	0.979831	5457	0.310039	0	0.491733	0.193259	0.000585	50.9993	50.9993	87.47	40.5	46456	35-301
53	PE-PV-53	SAMN38982328	2	PE-PV-053_S2	FIND	2007-11-13	LORETO	Maynas	San Juan Bautista	San Juan	P. vivax	5385.71	NA	24.58	NA	2007	2007-2008	11	13	San Juan Bautista 2007	61078	61078	1	0	60120	0.984315	15285132	59953	15285132	14899747	1	0.005803	0.005786	0.000406	254.558	60064	0.999069	5874	0.097705	0	0.499983	0.012618	3.3e-05	255.54	255.54	84.52	46	32196	35-301
55	PE-PV-55	SAMN38982329	3	55_S37	FIND	2008-08-10	LORETO	Maynas	Iquitos	Iquitos	P. vivax	5817.79	NA	28.91	NA	2008	2007-2008	8	10	Iquitos 2008	20646	20646	1	0	12202	0.59101	1960897	10297	1960897	1800279	1	0.009588	0.00963	0.000374	132.574	11104	0.910015	1524	0.124898	0	0.530569	0.041405	0.000872	32.7827	32.7827	91.17	37.5	68928	35-301
56	PE-PV-56	SAMN38982330	5	56R_S98	FIND	2008-08-13	LORETO	Maynas	San Juan Bautista	San Juan	P. vivax	5648.48	NA	24.57	NA	2008	2007-2008	8	13	San Juan Bautista 2008	313214	313214	1	0	296144	0.945501	57918715	295321	57918715	54945257	1	0.008175	0.008156	0.000373	193	295678	0.998426	24542	0.082872	0	0.499774	0.00394	5.7e-05	968.298	968.298	84.555	47	196048	35-301
57	PE-PV-57	SAMN38982331	5	57R_S104	FIND	2008-08-13	LORETO	Maynas	San Juan Bautista	Bellaluz	P. vivax	6835.01	NA	28.27	NA	2008	2007-2008	8	13	San Juan Bautista 2008	476282	476282	1	0	473087	0.993292	94049714	472643	94049714	89341212	1	0.008081	0.008072	0.000369	199.201	472762	0.999313	36063	0.076229	0	0.499889	0.004404	6e-06	1572.34	1572.34	86.095	47	261357	35-301
59	PE-PV-59	SAMN38982332	1	59_S23	FIND	2008-08-18	LORETO	Maynas	San Juan Bautista	El Milagro	P. vivax	2897.66	NA	NA	NA	2008	2007-2008	8	18	San Juan Bautista 2008	118192	118192	1	0	114614	0.969727	24826916	112512	24826916	23307550	2	0.010174	0.01017	0.000309	216.134	114218	0.996545	14162	0.123563	0	0.500977	0.018307	0.000127	415.062	415.062	87.125	44	72416	35-301
63	PE-PV-63	SAMN38982333	3	63_S61	FIND	2008-08-22	LORETO	Maynas	Belen	Belen	P. vivax	25596.9	NA	32.23	NA	2008	2007-2008	8	22	Belen 2008	105210	105210	1	0	89726	0.852828	18340599	83746	18340599	17116560	1	0.008821	0.008812	0.000356	186.403	86832	0.967746	15690	0.174866	0	0.510989	0.035594	0.001131	306.622	306.622	92.785	42	185166	35-301
65	PE-PV-65	SAMN38982334	5	65R_S110	FIND	2008-08-25	LORETO	Maynas	Alto Nanay	Alto Nanay	P. vivax	3373.93	NA	23.19	NA	2008	2007-2008	8	25	Alto Nanay 2008	646400	646400	1	0	634515	0.981614	124451777	633728	124451777	117988383	1	0.008567	0.008557	0.000384	195.771	633542	0.998467	40097	0.063193	0	0.500163	0.002154	6e-06	2080.61	2080.61	85.015	47	365354	35-301
66	PE-PV-66	SAMN38982335	5	66R_S116	FIND	2008-08-27	LORETO	Maynas	San Juan Bautista	San Juan	P. vivax	5322.86	NA	21.94	NA	2008	2007-2008	8	27	San Juan Bautista 2008	1651952	1651952	1	0	1629682	0.986519	324819959	1628797	324819959	308485815	1	0.007822	0.007814	0.00042	199.545	1628230	0.999109	121752	0.074709	0	0.500084	0.009037	1e-06	5430.41	5430.41	88.185	47	900623	35-301
67	PE-PV-67	SAMN38982336	2	PE-PV-067_S20	FIND	2008-08-27	LORETO	Maynas	San Juan Bautista	San Juan	P. vivax	3876.33	NA	28.28	NA	2008	2007-2008	8	27	San Juan Bautista 2008	85270	85270	1	0	84835	0.994899	21839952	84291	21839952	21376290	1	0.005561	0.005554	0.000418	258.187	84794	0.999517	8343	0.098344	0	0.499794	0.011237	5.9e-05	365.125	365.125	86.895	47	46847	35-301
68	PE-PV-68	SAMN38982337	3	68_S85	FIND	2008-08-28	LORETO	Maynas	Iquitos	Iquitos	P. vivax	5456.81	NA	30.76	NA	2008	2007-2008	8	28	Iquitos 2008	215200	215200	1	0	141225	0.65625	26130100	119926	26130100	24022545	1	0.008785	0.008766	0.000329	149.106	136232	0.964645	36625	0.259338	0	0.502461	0.119628	0.001036	436.849	436.849	94.385	38	664461	35-301
69	PE-PV-69	SAMN38982338	3	69_S2	FIND	2008-08-02	LORETO	Maynas	Iquitos	Iquitos	P. vivax	5230.94	NA	27.14	NA	2008	2007-2008	8	2	Iquitos 2008	112398	112398	1	0	86743	0.771749	17124805	80817	17124805	15945328	1	0.010578	0.010561	0.000317	172.664	83768	0.965703	17265	0.199036	0	0.510012	0.033509	0.000916	286.296	286.296	90.66	40	199787	35-301
70	PE-PV-70	SAMN38982339	3	70_S14	FIND	2008-09-02	LORETO	Maynas	Iquitos	Iquitos	P. vivax	24053.7	NA	28.56	NA	2008	2007-2008	9	2	Iquitos 2008	148250	148250	1	0	130090	0.877504	24999719	120686	24999719	23381143	1	0.008951	0.008952	0.000343	183.411	128944	0.991191	8884	0.068291	0	0.496625	0.066818	0.000391	417.951	417.951	90.085	42	202805	35-301
71	PE-PV-71	SAMN38982340	5	71R_S122	FIND	2008-09-04	LORETO	Maynas	Punchana	Punchana	P. vivax	4810.59	NA	27.31	NA	2008	2007-2008	9	4	Punchana 2008	762368	762368	1	0	750971	0.985051	150201004	748733	150201004	142699481	1	0.008075	0.008068	0.000366	199.677	750030	0.998747	55275	0.073605	0	0.49987	0.00391	4.5e-05	2511.09	2511.09	87.21	47	448082	35-301
72	PE-PV-72	SAMN38982341	5	72R_S128	FIND	2008-09-05	LORETO	Maynas	San Juan Bautista	San Juan	P. vivax	6338	NA	27.19	NA	2008	2007-2008	9	5	San Juan Bautista 2008	198334	198334	1	0	176076	0.887775	33834241	174870	33834241	32134065	1	0.00874	0.0087	0.000276	182.946	175550	0.997013	19678	0.111759	0	0.499739	0.005674	6.1e-05	565.648	565.648	76.345	45	127483	35-301
73	PE-PV-73	SAMN38982342	2	73_S52	FIND	2008-09-10	LORETO	Maynas	Punchana	Barrio Florida	P. vivax	6038.77	NA	27.66	NA	2008	2007-2008	9	10	Punchana 2008	31004	31004	1	0	27120	0.874726	7085211	26690	7085211	6927067	1	0.005867	0.005797	0.000261	244.915	26924	0.992773	2472	0.09115	0	0.502212	0.010764	6.5e-05	118.452	118.452	72.25	42	17898	35-301
74	PE-PV-74	SAMN38982343	2	PE-PV-074_S19	FIND	2008-09-10	LORETO	Maynas	Mazan	Mazan	P. vivax	5611.94	NA	29.36	NA	2008	2007-2008	9	10	Mazan 2008	263616	263616	1	0	231373	0.87769	56123269	220363	56123269	54667485	1	0.005524	0.005467	0.000402	226.577	226514	0.978999	40103	0.173326	0	0.506628	0.027695	0.000577	938.281	938.281	91.885	43.5	318289	35-301
75	PE-PV-75	SAMN38982344	3	75_S26	FIND	2008-09-12	LORETO	Maynas	San Juan Bautista	San Juan	P. vivax	11168.3	NA	34.91	NA	2008	2007-2008	9	12	San Juan Bautista 2008	38414	38414	1	0	16387	0.426589	1573766	10359	1573766	1310460	0	0.007546	0.007461	0.000323	79.7653	12384	0.755721	5579	0.340453	0	0.586379	0.131851	0.001952	26.3106	26.3106	93.575	34.5	170889	35-301
76	PE-PV-76	SAMN38982345	3	76_S38	FIND	2008-09-15	LORETO	Maynas	San Juan Bautista	San Juan	P. vivax	5218.77	NA	30.37	NA	2008	2007-2008	9	15	San Juan Bautista 2008	88504	88504	1	0	53145	0.600481	8360142	43460	8360142	7605819	1	0.010154	0.010147	0.00032	135.541	51870	0.976009	8513	0.160184	0	0.494609	0.14433	0.000407	139.767	139.767	88.91	39	210393	35-301
78	PE-PV-78	SAMN38982346	5	78R_S134	FIND	2008-09-19	LORETO	Maynas	Punchana	Masusa	P. vivax	8744.77	NA	28.83	NA	2008	2007-2008	9	19	Punchana 2008	193510	193510	1	0	186907	0.965878	36944940	186174	36944940	35060633	1	0.008349	0.008332	0.000411	196.013	186554	0.998111	14849	0.079446	0	0.499874	0.003578	9.8e-05	617.653	617.653	82.735	48	121596	35-301
79	PE-PV-79	SAMN38982347	3	79_S62	FIND	2008-09-25	LORETO	Maynas	San Juan Bautista	San Juan	P. vivax	4699.48	NA	37.72	NA	2008	2007-2008	9	25	San Juan Bautista 2008	57900	57900	1	0	31981	0.552349	3627393	22207	3627393	3132115	0	0.00972	0.009699	0.000317	107.98	30512	0.954066	8733	0.273068	0	0.493293	0.242278	0.001226	60.6435	60.6435	87.835	37	151849	35-301
80	PE-PV-80	SAMN38982348	3	80_S74	FIND	2008-09-25	LORETO	Maynas	Iquitos	Iquitos	P. vivax	4712.8	NA	26.63	NA	2008	2007-2008	9	25	Iquitos 2008	226946	226946	1	0	220260	0.970539	46570681	218532	46570681	44090904	1	0.008734	0.008724	0.00034	209.332	219806	0.997939	36264	0.164642	0	0.500023	0.011655	8.8e-05	778.579	778.579	86.775	44	148424	35-301
81	PE-PV-81	SAMN38982349	2	81_S88	FIND	2008-09-30	LORETO	Maynas	Napo	Curaray	P. vivax	4578.13	NA	28.8	NA	2008	2007-2008	9	30	Napo 2008	98458	98458	1	0	46567	0.472963	4243520	30387	4243520	3610973	0	0.010324	0.010214	0.00039	104.806	44152	0.948139	12257	0.263212	0	0.481972	0.229509	0.00066	70.9441	70.9441	58.355	39	96991	35-301
82	PE-PV-82	SAMN38982350	2	PE-PV-082_S3	FIND	2008-10-02	LORETO	Maynas	Iquitos	Iquitos	P. vivax	9742.47	NA	27.35	NA	2008	2007-2008	10	2	Iquitos 2008	90456	90456	1	0	76422	0.844853	19406259	74918	19406259	18986759	1	0.005625	0.005576	0.000396	236.874	76044	0.995054	9890	0.129413	0	0.498875	0.020813	7.7e-05	324.438	324.438	75.965	45	54871	35-301
83	PE-PV-83	SAMN38982351	3	83_S86	FIND	2008-10-06	LORETO	Maynas	San Juan Bautista	San Juan	P. vivax	5601.72	NA	34.11	NA	2008	2007-2008	10	6	San Juan Bautista 2008	90190	90190	1	0	50680	0.561925	6575899	36334	6575899	5720015	0	0.010835	0.010939	0.000333	120.426	48386	0.954736	13222	0.260892	0	0.492719	0.231151	0.001076	109.937	109.937	90.405	37.5	245681	35-301
84	PE-PV-84	SAMN38982352	1	84_S59	FIND	2008-10-07	LORETO	Maynas	San Juan Bautista	San Juan	P. vivax	5138.59	NA	NA	NA	2008	2007-2008	10	7	San Juan Bautista 2008	113130	113130	1	0	112322	0.992858	24234372	112053	24234372	22703591	2	0.011697	0.011675	0.000371	216.435	112258	0.99943	10214	0.090935	0	0.500303	0.010145	1.8e-05	405.155	405.155	91.7	43	115763	35-301
85	PE-PV-85	SAMN38982353	1	85_S71	FIND	2008-10-09	LORETO	Maynas	San Juan Bautista	San Juan	P. vivax	6950.03	NA	NA	NA	2008	2007-2008	10	9	San Juan Bautista 2008	10392	10392	1	0	7266	0.699192	1304200	5652	1304200	1170132	1	0.010084	0.010147	0.000295	156.88	7064	0.972199	2122	0.292045	0	0.495183	0.20878	0.000192	21.8039	21.8039	86.34	44.5	59209	35-301
86	PE-PV-86	SAMN38982354	3	86_S3	FIND	2008-10-09	LORETO	Maynas	San Juan Bautista	San Juan	P. vivax	7581.09	NA	29.17	NA	2008	2007-2008	10	9	San Juan Bautista 2008	192930	192930	1	0	162902	0.844358	33201585	156855	33201585	31265093	1	0.008585	0.008556	0.0003	190.104	161856	0.993579	7842	0.048139	0	0.499104	0.034042	0.000197	555.071	555.071	85.67	43.5	182668	35-301
87	PE-PV-87	SAMN38982355	2	PE-PV-087_S31	FIND	2008-10-11	LORETO	Maynas	San Juan Bautista	San Juan	P. vivax	7910.49	NA	23.04	NA	2008	2007-2008	10	11	San Juan Bautista 2008	243220	243220	1	0	241118	0.991358	62079747	240692	62079747	60841100	1	0.005209	0.005193	0.000456	258.334	240988	0.999461	26596	0.110303	0	0.500261	0.015885	8e-06	1037.86	1037.86	89.49	46	127480	35-301
88	PE-PV-88	SAMN38982356	3	88_S15	FIND	2008-10-13	LORETO	Maynas	Iquitos	Iquitos	P. vivax	8581.64	NA	28.96	NA	2008	2007-2008	10	13	Iquitos 2008	161382	161382	1	0	148411	0.919625	31444963	146138	31444963	29636787	2	0.009895	0.009873	0.000299	204.375	146886	0.989724	21081	0.142045	0	0.503292	0.008369	0.00018	525.704	525.704	85.97	42.5	128454	35-301
89	PE-PV-89	SAMN38982357	2	PE-PV-089_S8	FIND	2008-10-14	LORETO	Maynas	San Juan Bautista	San Juan	P. vivax	6661.06	NA	27.1	NA	2008	2007-2008	10	14	San Juan Bautista 2008	99352	99352	1	0	90978	0.915714	21494824	85083	21494824	20867949	1	0.005741	0.005701	0.000366	229.095	90394	0.993581	17248	0.189584	0	0.495823	0.064824	0.000292	359.355	359.355	85.17	43.5	77806	35-301
90	PE-PV-90	SAMN38982358	3	90_S27	FIND	2008-10-15	LORETO	Maynas	Iquitos	Iquitos	P. vivax	4451.89	NA	28.61	NA	2008	2007-2008	10	15	Iquitos 2008	75212	75212	1	0	52625	0.699689	10369874	48347	10369874	9667936	1	0.009124	0.009	0.000334	167.964	51848	0.985235	12231	0.232418	0	0.497425	0.069872	0.000452	173.366	173.366	86.4	41	114924	35-301
91	PE-PV-91	SAMN38982359	2	PE-PV-091_S26	FIND	2008-10-20	LORETO	Maynas	San Juan Bautista	San Juan	P. vivax	7587.55	NA	24.45	NA	2008	2007-2008	10	20	San Juan Bautista 2008	139654	139654	1	0	136930	0.980495	35276351	135701	35276351	34496791	1	0.005081	0.005072	0.000498	257.199	136532	0.997093	12746	0.093084	0	0.500131	0.010625	0.000236	589.758	589.758	88.515	46	76995	35-301
92	PE-PV-92	SAMN38982360	3	92_S99	FIND	2008-10-20	LORETO	Maynas	Iquitos	Iquitos	P. vivax	2133.95	NA	30.74	NA	2008	2007-2008	10	20	Iquitos 2008	25284	25284	1	0	9974	0.394479	1612316	7363	1612316	1436295	1	0.010879	0.010669	0.000444	132.232	9314	0.933828	2606	0.261279	0	0.504311	0.193166	0.000989	26.955	26.955	62.895	39	27032	35-301
93	PE-PV-93	SAMN38982361	1	93_S83	FIND	2008-10-21	LORETO	Ramon Castilla	San Pablo	Caballococha	P. vivax	14162.2	NA	NA	NA	2008	2007-2008	10	21	San Pablo 2008	82920	82920	1	0	71524	0.862566	13572917	65051	13572917	12628729	1	0.010058	0.010075	0.000285	183.437	71070	0.993652	5946	0.083133	0	0.495876	0.081742	9.6e-05	226.915	226.915	83.08	41.5	76676	35-301
95	PE-PV-95	SAMN38982362	5	95R_S140	FIND	2014-02-18	LORETO	Maynas	San Juan Bautista	Simon Bolivar	P. vivax	15287	NA	24.86	NA	2014	2014	2	18	San Juan Bautista 2014	432846	432846	1	0	427210	0.986979	85198928	426359	85198928	80945142	1	0.008367	0.008355	0.000332	198.979	426796	0.999031	39494	0.092446	0	0.499918	0.004318	2.3e-05	1424.37	1424.37	84.28	44	249153	35-301
96	PE-PV-96	SAMN38982363	3	96_S105	FIND	2014-02-18	LORETO	Maynas	San Juan Bautista	America	P. vivax	5227.72	NA	29.51	NA	2014	2014	2	18	San Juan Bautista 2014	35740	35740	1	0	29865	0.835618	6361289	28282	6361289	5962377	1	0.008549	0.00851	0.000307	197.172	28904	0.967822	5095	0.170601	0	0.510564	0.021422	0.000867	106.349	106.349	78.45	41.5	27173	35-301
97	PE-PV-97	SAMN38982364	5	97R_S99	FIND	2014-02-19	LORETO	Maynas	San Juan Bautista	Shiriara	P. vivax	13981	NA	24.26	NA	2014	2014	2	19	San Juan Bautista 2014	249864	249864	1	0	247949	0.992336	49811128	247731	49811128	47375214	1	0.008309	0.0083	0.000316	201.08	247748	0.999189	23241	0.093733	0	0.499998	0.004413	1.6e-05	832.753	832.753	83.295	44	140546	35-301
98	PE-PV-98	SAMN38982365	5	98R_S105	FIND	2014-02-27	LORETO	Maynas	San Juan Bautista	Camelias	P. vivax	4366.63	NA	28.1	NA	2014	2014	2	27	San Juan Bautista 2014	214018	214018	1	0	198085	0.925553	39367506	197085	39367506	37394630	1	0.008522	0.008489	0.000305	193.425	197222	0.995643	19413	0.098003	0	0.50076	0.005045	3.7e-05	658.154	658.154	81	45	140839	35-301
99	PE-PV-99	SAMN38982366	3	99_S111	FIND	2014-03-12	LORETO	Maynas	San Juan Bautista	Santa Clara	P. vivax	3975.67	NA	30.25	NA	2014	2014	3	12	San Juan Bautista 2014	57392	57392	1	0	47020	0.819278	8946501	41064	8946501	8250071	1	0.008946	0.008928	0.000315	179.555	46382	0.986431	8988	0.191153	0	0.492386	0.117871	0.00047	149.57	149.57	83.745	41	63890	35-301
100	PE-PV-100	SAMN38982367	2	PE-PV-100_S33	FIND	2014-03-22	LORETO	Maynas	San Juan Bautista	Santa Clara	P. vivax	11876.6	NA	26.25	NA	2014	2014	3	22	San Juan Bautista 2014	114480	114480	1	0	113095	0.987902	29224722	112178	29224722	28597059	1	0.005992	0.005984	0.000359	258.368	112960	0.998806	11715	0.103585	0	0.499775	0.014896	7.9e-05	488.585	488.585	86.26	44	62462	35-301
101	PE-PV-101	SAMN38982368	2	PE-PV-101_S39	FIND	2014-03-26	LORETO	Maynas	San Juan Bautista	San Juan	P. vivax	6528	NA	30.66	NA	2014	2014	3	26	San Juan Bautista 2014	105608	105608	1	0	95871	0.907801	23107460	92151	23107460	22517846	1	0.005316	0.005265	0.000377	230.837	95422	0.995317	17405	0.181546	0	0.49504	0.039415	0.000189	386.315	386.315	90.125	44	111972	35-301
102	PE-PV-102	SAMN38982369	5	102R_S111	FIND	2014-03-27	LORETO	Maynas	San Juan Bautista	Bella Luz	P. vivax	4999.18	NA	27.58	NA	2014	2014	3	27	San Juan Bautista 2014	100568	100568	1	0	72501	0.720915	13749228	70329	13749228	12991718	1	0.008406	0.008293	0.000313	165.219	71814	0.990524	10381	0.143184	0	0.498117	0.021076	0.000348	229.863	229.863	76.085	45	99750	35-301
104	PE-PV-104	SAMN38982370	2	PE-PV-104_S4	FIND	2014-03-27	LORETO	Maynas	San Juan Bautista	Santa Clara	P. vivax	5366.53	NA	26.43	NA	2014	2014	3	27	San Juan Bautista 2014	42506	42506	1	0	32540	0.765539	7402962	28678	7402962	7094495	1	0.005938	0.005841	0.00036	205.328	30544	0.93866	7036	0.216226	0	0.527289	0.062995	0.000847	123.764	123.764	82.5	41.5	45593	35-301
105	PE-PV-105	SAMN38982371	2	PE-PV-105_S10	FIND	2014-03-31	LORETO	Maynas	San Juan Bautista	Santa Clara	P. vivax	4355.56	NA	29.98	NA	2014	2014	3	31	San Juan Bautista 2014	45500	45500	1	0	39706	0.872659	9287266	36088	9287266	8963538	1	0.005969	0.005904	0.000387	221.862	39350	0.991034	8228	0.207223	0	0.4932	0.089116	0.000593	155.267	155.267	87.165	43	53520	35-301
106	PE-PV-106	SAMN38982372	3	106_S123	FIND	2014-03-31	LORETO	Maynas	San Juan Bautista	Santa Clara	P. vivax	3577.87	NA	28.14	NA	2014	2014	3	31	San Juan Bautista 2014	163554	163554	1	0	154687	0.945785	34137045	151786	34137045	32119562	1	0.009307	0.009279	0.000374	216.889	154202	0.996865	19021	0.122964	0	0.499137	0.018115	0.000122	570.71	570.71	84.24	42.5	100948	35-301
107	PE-PV-107	SAMN38982373	5	107R_S117	FIND	2014-04-10	LORETO	Maynas	San Juan Bautista	Azucenas	P. vivax	11426	NA	26.11	NA	2014	2014	4	10	San Juan Bautista 2014	229708	229708	1	0	223033	0.970941	44836684	222294	44836684	42633768	1	0.007867	0.007848	0.000331	199.242	222736	0.998668	21165	0.094896	0	0.499944	0.004406	2.6e-05	749.589	749.589	82.895	45	134405	35-301
108	PE-PV-108	SAMN38982374	5	108R_S123	FIND	2014-04-10	LORETO	Maynas	San Juan Bautista	Santa Clara	P. vivax	8310.6	NA	27.72	NA	2014	2014	4	10	San Juan Bautista 2014	1828826	1828826	1	0	1798995	0.983688	360113054	1796687	360113054	342281199	1	0.00871	0.008701	0.000369	199.726	1797490	0.999163	139799	0.077709	0	0.499974	0.003337	1.6e-05	6020.45	6020.45	89.07	45	1014643	35-301
109	PE-PV-109	SAMN38982375	5	109R_S129	FIND	2014-04-21	LORETO	Maynas	San Juan Bautista	Rosale	P. vivax	14264.8	NA	26.56	NA	2014	2014	4	21	San Juan Bautista 2014	493160	493160	1	0	488281	0.990107	99105792	487755	99105792	94282595	1	0.008708	0.008702	0.000286	202.626	487884	0.999187	34707	0.07108	0	0.499888	0.004107	2.2e-05	1656.87	1656.87	85.355	44	268911	35-301
110	PE-PV-110	SAMN38982376	5	110R_S135	FIND	2014-04-21	LORETO	Maynas	San Juan Bautista	Camelias	P. vivax	14669.9	NA	25.49	NA	2014	2014	4	21	San Juan Bautista 2014	1618454	1618454	1	0	1557007	0.962034	312618707	1549261	312618707	297259223	1	0.008464	0.008449	0.000287	198.31	1553796	0.997938	144025	0.092501	0	0.499954	0.00531	7e-05	5226.43	5226.43	86.7	44	931164	35-301
111	PE-PV-111	SAMN38982377	5	111R_S141	FIND	2014-04-21	LORETO	Maynas	San Juan Bautista	Rumococha	P. vivax	10765.3	NA	24.2	NA	2014	2014	4	21	San Juan Bautista 2014	722192	722192	1	0	713130	0.987452	142836461	712079	142836461	135762194	1	0.00838	0.008376	0.000306	199.813	712562	0.999204	58418	0.081918	0	0.4999	0.003476	1.9e-05	2387.97	2387.97	86.57	45	411586	35-301
112	PE-PV-112	SAMN38982378	5	112R_S100	FIND	2014-05-05	LORETO	Maynas	San Juan Bautista	Camelias	P. vivax	7870.99	NA	26.01	NA	2014	2014	5	5	San Juan Bautista 2014	381158	381158	1	0	374357	0.982157	74391310	373866	74391310	70630542	1	0.008463	0.008452	0.000329	198.114	373836	0.998608	30709	0.082031	0	0.500218	0.002884	5e-06	1243.69	1243.69	83.9	45	220724	35-301
113	PE-PV-113	SAMN38982379	2	PE-PV-113_S45	FIND	2014-05-07	LORETO	Maynas	San Juan Bautista	Manco Inca	P. vivax	3822.71	NA	30.94	NA	2014	2014	5	7	San Juan Bautista 2014	86330	86330	1	0	78292	0.906892	18119609	70990	18119609	17478664	1	0.00637	0.006311	0.000359	223.531	75858	0.968911	15716	0.200736	0	0.506808	0.068186	0.001367	302.928	302.928	86.23	42.5	69412	35-301
114	PE-PV-114	SAMN38982380	5	114R_S106	FIND	2014-05-20	LORETO	Maynas	San Juan Bautista	Quistococha	P. vivax	15924.6	NA	24.41	NA	2014	2014	5	20	San Juan Bautista 2014	1511536	1511536	1	0	1503808	0.994887	302776452	1502815	302776452	288076989	1	0.00851	0.008503	0.000288	201.969	1502604	0.999199	146126	0.097171	0	0.499973	0.008882	1.1e-05	5061.88	5061.88	88.85	46	821764	35-301
115	PE-PV-115	SAMN38982381	3	115_S129	FIND	2014-05-20	LORETO	Maynas	San Juan Bautista	Azucenas	P. vivax	4780.87	NA	33.34	NA	2014	2014	5	20	San Juan Bautista 2014	143070	143070	1	0	137276	0.959502	31420597	136065	31420597	29641341	2	0.00881	0.008796	0.000328	225.953	137026	0.998179	12022	0.087575	0	0.499738	0.008768	7.7e-05	525.296	525.296	83.37	43.5	83137	35-301
116	PE-PV-116	SAMN38982382	5	116R_S112	FIND	2014-05-21	LORETO	Maynas	San Juan Bautista	Azucenas	P. vivax	10423.6	NA	27.1	NA	2014	2014	5	21	San Juan Bautista 2014	333004	333004	1	0	326576	0.980697	64339680	326196	64339680	61069366	1	0.008621	0.00861	0.000304	196.145	326238	0.998965	34528	0.105727	0	0.500052	0.002646	1.2e-05	1075.64	1075.64	82.28	45	183790	35-301
117	PE-PV-117	SAMN38982383	5	117R_S118	FIND	2014-05-21	LORETO	Maynas	San Juan Bautista	25 de Enero	P. vivax	8907.61	NA	26.1	NA	2014	2014	5	21	San Juan Bautista 2014	597530	597530	1	0	589141	0.985961	106251856	588612	106251856	99707930	2	0.010864	0.010853	0.0003	180.38	588530	0.998963	49407	0.083863	0	0.499987	0.003711	3e-06	1776.34	1776.34	81.81	46	338429	35-301
118	PE-PV-118	SAMN38982384	5	118R_S124	FIND	2014-05-23	LORETO	Maynas	San Juan Bautista	Quistococha	P. vivax	11023.8	NA	27.83	NA	2014	2014	5	23	San Juan Bautista 2014	423948	423948	1	0	415116	0.979167	83008938	413790	83008938	78885990	1	0.008954	0.008943	0.000292	199.23	414514	0.99855	39118	0.094234	0	0.499887	0.008117	5.7e-05	1387.76	1387.76	84.86	45	247002	35-301
119	PE-PV-119	SAMN38982385	5	119R_S130	FIND	2014-05-27	LORETO	Maynas	San Juan Bautista	Camelias	P. vivax	8753.7	NA	25.35	NA	2014	2014	5	27	San Juan Bautista 2014	275698	275698	1	0	260356	0.944352	50441306	259691	50441306	47815249	1	0.008845	0.008819	0.000322	190.071	259902	0.998256	29398	0.112915	0	0.4999	0.003832	3.3e-05	843.289	843.289	78.015	45	160462	35-301
120	PE-PV-120	SAMN38982386	5	120R_S136	FIND	2014-05-27	LORETO	Maynas	San Juan Bautista	Monasi	P. vivax	12390.2	NA	24.73	NA	2014	2014	5	27	San Juan Bautista 2014	1073980	1073980	1	0	1064123	0.990822	211311295	1062891	211311295	200726659	1	0.008808	0.008797	0.000326	198.826	1063424	0.999343	96495	0.09068	0	0.499939	0.003795	1.4e-05	3532.75	3532.75	87.77	46	584449	35-301
121	PE-PV-121	SAMN38982387	5	121R_S142	FIND	2014-05-27	LORETO	Maynas	San Juan Bautista	Camelias	P. vivax	25823.6	NA	23.87	NA	2014	2014	5	27	San Juan Bautista 2014	1465184	1465184	1	0	1446924	0.987537	288086238	1445007	288086238	273801047	1	0.008162	0.008147	0.000346	198.733	1445648	0.999118	148054	0.102323	0	0.499919	0.005642	1.4e-05	4816.29	4816.29	87.565	45	801805	35-301
122	PE-PV-122	SAMN38982388	5	122R_S101	FIND	2014-06-02	LORETO	Maynas	San Juan Bautista	Simon Bolivar	P. vivax	11674.5	NA	26.26	NA	2014	2014	6	2	San Juan Bautista 2014	131394	131394	1	0	122538	0.9326	23634593	121858	23634593	22425743	1	0.00831	0.008287	0.000311	187.415	122274	0.997846	16184	0.132073	0	0.499682	0.005623	0.000107	395.128	395.128	81.905	45	90804	35-301
123	PE-PV-123	SAMN38982389	5	123R_S107	FIND	2014-06-02	LORETO	Maynas	San Juan Bautista	Laguna Azul	P. vivax	12389.9	NA	24.41	NA	2014	2014	6	2	San Juan Bautista 2014	549184	549184	1	0	538805	0.981101	108431597	537915	108431597	103206105	1	0.007809	0.007773	0.000322	200.629	538342	0.999141	60969	0.113156	0	0.500005	0.004617	1.5e-05	1812.78	1812.78	85.53	45	306294	35-301
125	PE-PV-125	SAMN38982390	3	125_S135	FIND	2014-06-10	LORETO	Maynas	San Juan Bautista	Quistococha	P. vivax	8938.06	NA	28.4	NA	2014	2014	6	10	San Juan Bautista 2014	124416	124416	1	0	112054	0.90064	24345862	106811	24345862	22804903	1	0.008913	0.008891	0.000332	209.854	111394	0.99411	16098	0.143663	0	0.498028	0.043936	0.000265	407.019	407.019	82.905	42.5	90797	35-301
126	PE-PV-126	SAMN38982391	5	126R_S119	FIND	2014-06-10	LORETO	Maynas	San Juan Bautista	Quistococha	P. vivax	7766.02	NA	27.31	NA	2014	2014	6	10	San Juan Bautista 2014	546112	546112	1	0	495034	0.90647	99017116	492510	99017116	94178948	1	0.008099	0.008062	0.000335	193.444	493532	0.996966	51918	0.104878	0	0.500073	0.004198	6.2e-05	1655.39	1655.39	81.585	45	348035	35-301
127	PE-PV-127	SAMN38982392	3	127_S141	FIND	2014-06-13	LORETO	Maynas	San Juan Bautista	San Juan	P. vivax	6344.88	NA	28.24	NA	2014	2014	6	13	San Juan Bautista 2014	51602	51602	1	0	45082	0.873648	9664410	42109	9664410	9027393	1	0.008705	0.008656	0.000292	202.993	44714	0.991837	7302	0.161972	0	0.496584	0.061922	0.000388	161.572	161.572	86.67	41	56957	35-301
128	PE-PV-128	SAMN38982393	5	128R_S125	FIND	2014-06-13	LORETO	Maynas	San Juan Bautista	Santa Clara	P. vivax	6137.75	NA	24.99	NA	2014	2014	6	13	San Juan Bautista 2014	187444	187444	1	0	182893	0.975721	36397058	182612	36397058	34602787	1	0.008106	0.008096	0.00031	198.016	182684	0.998857	17585	0.096149	0	0.500041	0.004026	2.1e-05	608.494	608.494	82.535	46	108016	35-301
134	PE-PV-134	SAMN38982394	5	134R_S131	CIRCULOS	2016-09-14	LORETO	Maynas	Mazan	Huaman Urco	P. vivax	75.01	75.01	28.68	30.38	2016	2016-2018	9	14	Mazan 2016	46746	46746	1	0	28583	0.611453	5150978	25790	5150978	4795376	1	0.008423	0.008341	0.000387	152.617	27926	0.977014	4541	0.158871	0	0.49407	0.077274	0.001198	86.1152	86.1152	84.825	45.5	85977	35-301
141	PE-PV-141	SAMN38982395	2	141_S92	CIRCULOS	2016-09-19	LORETO	Maynas	Mazan	Urco Miraño	P. vivax	35.43	35.43	30.46	31.55	2016	2016-2018	9	19	Mazan 2016	155730	155730	1	0	70740	0.454248	9283790	34965	9283790	7765205	0	0.008304	0.007387	0.00037	148.425	64518	0.912044	39978	0.56514	0	0.491193	0.454846	0.002203	155.208	155.208	68.67	39	161781	35-301
142	PE-PV-142	SAMN38982396	1	142_S36	CIRCULOS	2016-09-19	LORETO	Maynas	Mazan	Urco Miraño	P. vivax	3150.87	3150.87	NA	24.56	2016	2016-2018	9	19	Mazan 2016	105440	105440	1	0	103835	0.984778	22924992	102999	22924992	21568785	2	0.009718	0.009716	0.000329	221.053	103754	0.99922	11989	0.115462	0	0.499764	0.011448	1.9e-05	383.265	383.265	87.92	44.5	62695	35-301
143	PE-PV-143	SAMN38982397	1	143_S48	CIRCULOS	2016-09-19	LORETO	Maynas	Mazan	Urco Miraño	P. vivax	626.22	626.22	NA	27.07	2016	2016-2018	9	19	Mazan 2016	79016	79016	1	0	74981	0.948934	15436084	70613	15436084	14359157	2	0.010959	0.010994	0.00029	204.151	74716	0.996466	12771	0.170323	0	0.49822	0.063346	3.8e-05	258.064	258.064	90.61	42.5	81634	35-301
152	PE-PV-152	SAMN38982398	5	152R_S137	CIRCULOS	2016-09-27	LORETO	Maynas	Mazan	Visto Bueno	P. vivax	100.84	100.84	30.14	29.92	2016	2016-2018	9	27	Mazan 2016	74574	74574	1	0	30859	0.413804	5763883	29211	5763883	5413979	1	0.008385	0.0082	0.000449	165.802	29958	0.970803	4155	0.134645	0	0.504456	0.030073	0.000402	96.3618	96.3618	79.69	52	86876	35-301
153	PE-PV-153	SAMN38982399	3	153_S78	CIRCULOS	2016-09-27	LORETO	Maynas	Mazan	Visto Bueno	P. vivax	64.74	64.74	32.64	30.61	2016	2016-2018	9	27	Mazan 2016	50288	50288	1	0	14425	0.286848	1800442	7609	1800442	1466607	0	0.01106	0.010918	0.000455	125.386	9238	0.640416	7411	0.513761	0	0.626274	0.146801	0.00169	30.1002	30.1002	85.02	40	111132	35-301
163	PE-PV-163	SAMN38982400	5	163R_S143	CIRCULOS	2016-09-25	LORETO	Maynas	Mazan	Santa Cruz	P. vivax	312.87	312.87	27.09	28.15	2016	2016-2018	9	25	Mazan 2016	98028	98028	1	0	80101	0.817124	15534033	79675	15534033	14711564	1	0.008603	0.00858	0.000434	185.218	79646	0.99432	5661	0.070673	0	0.501205	0.002707	2e-05	259.701	259.701	82.415	49	86502	35-301
164	PE-PV-164	SAMN38982401	2	164_S69	CIRCULOS	2016-09-24	LORETO	Maynas	Mazan	Santa Cruz	P. vivax	14.87	14.87	31.21	32.9	2016	2016-2018	9	24	Mazan 2016	54704	54704	1	0	28048	0.512723	3955479	14529	3955479	3401659	0	0.007273	0.006573	0.000432	138.719	22122	0.788719	14684	0.523531	0	0.561466	0.318072	0.002907	66.1285	66.1285	74.755	39	65471	35-301
174	PE-PV-174	SAMN38982402	5	174R_S102	CIRCULOS	2016-09-26	LORETO	Maynas	Mazan	Libertad	P. vivax	130.77	130.77	26.97	29.51	2016	2016-2018	9	26	Mazan 2016	117178	117178	1	0	95658	0.816348	18961606	94728	18961606	17989461	1	0.008041	0.008011	0.000405	190.712	95252	0.995756	8294	0.086705	0	0.499822	0.008752	7.7e-05	317.004	317.004	80.44	48	83829	35-301
176	PE-PV-176	SAMN38982403	1	176_S72	CIRCULOS	2016-09-26	LORETO	Maynas	Mazan	Libertad	P. vivax	107422	107422	NA	19.07	2016	2016-2018	9	26	Mazan 2016	48376	48376	1	0	26175	0.541074	4656865	20363	4656865	4170727	1	0.010539	0.010613	0.000375	161.717	25574	0.977039	7807	0.298262	0	0.487717	0.211439	0.000124	77.8545	77.8545	91.42	42	107518	35-301
180	PE-PV-180	SAMN38982404	5	180R_S108	CIRCULOS	2016-09-25	LORETO	Maynas	Mazan	Libertad	P. vivax	49995.3	49995.3	27.76	20.26	2016	2016-2018	9	25	Mazan 2016	155496	155496	1	0	137896	0.886814	26475063	136398	26475063	25025311	1	0.008655	0.008622	0.000413	184.662	137228	0.995156	11290	0.081873	0	0.498985	0.007888	0.000328	442.616	442.616	83.72	47.5	135563	35-301
183	PE-PV-183	SAMN38982405	5	183R_S114	CIRCULOS	2016-09-25	LORETO	Maynas	Mazan	Libertad	P. vivax	39.3	39.3	30.56	31.38	2016	2016-2018	9	25	Mazan 2016	96544	96544	1	0	37887	0.392432	7118233	36262	7118233	6700688	1	0.008753	0.00858	0.000444	170.199	37044	0.97775	4775	0.126033	0	0.500963	0.026269	0.000311	119.004	119.004	83.135	53.5	105264	35-301
184	PE-PV-184	SAMN38982406	5	184R_S120	CIRCULOS	2016-09-22	LORETO	Maynas	Mazan	Puerto Alegre	P. vivax	55.16	55.16	28.76	30.86	2016	2016-2018	9	22	Mazan 2016	29722	29722	1	0	20227	0.68054	3643838	20028	3643838	3419687	1	0.010224	0.010162	0.000365	167.867	20086	0.993029	1793	0.088644	0	0.50042	0.008033	3.4e-05	60.9185	60.9185	68.73	48.5	22952	35-301
185	PE-PV-185	SAMN38982407	5	185R_S126	CIRCULOS	2016-09-22	LORETO	Maynas	Mazan	Puerto Alegre	P. vivax	368.05	368.05	28.98	27.9	2016	2016-2018	9	22	Mazan 2016	121856	121856	1	0	110451	0.906406	21727793	109819	21727793	20594469	1	0.008152	0.008135	0.000401	192.6	110188	0.997619	8117	0.07349	0	0.499796	0.005749	4.1e-05	363.25	363.25	81.995	48	83122	35-301
187	PE-PV-187	SAMN38982408	2	187_S141	CIRCULOS	2016-09-22	LORETO	Maynas	Mazan	Puerto Alegre	P. vivax	33.04	33.04	31.93	31.65	2016	2016-2018	9	22	Mazan 2016	136056	136056	1	0	58569	0.430477	9599841	37157	9599841	8586890	0	0.006471	0.005962	0.000342	166.795	55566	0.948727	26595	0.45408	0	0.479435	0.343219	0.000757	160.492	160.492	80.6	44.5	160200	35-301
188	PE-PV-188	SAMN38982409	5	188R_S132	CIRCULOS	2016-09-22	LORETO	Maynas	Mazan	Puerto Alegre	P. vivax	115.17	115.17	28.93	29.71	2016	2016-2018	9	22	Mazan 2016	56938	56938	1	0	42716	0.75022	7974334	41001	7974334	7495414	1	0.008319	0.00826	0.000402	170.892	42186	0.987592	4616	0.108063	0	0.499087	0.030527	0.000703	133.317	133.317	85.46	48.5	79209	35-301
192	PE-PV-192	SAMN38982410	5	192R_S138	CIRCULOS	2016-09-20	LORETO	Maynas	Mazan	Sucusari	P. vivax	241.46	241.46	28.63	28.56	2016	2016-2018	9	20	Mazan 2016	123856	123856	1	0	115673	0.933931	22296221	114793	22296221	21102755	1	0.008777	0.008765	0.000389	187.567	114806	0.992505	9317	0.080546	0	0.501958	0.001914	7.3e-05	372.753	372.753	82.45	48	94818	35-301
194	PE-PV-194	SAMN38982411	2	194_S94	CIRCULOS	2016-09-20	LORETO	Maynas	Mazan	Sucusari	P. vivax	51.42	51.42	29.55	30.97	2016	2016-2018	9	20	Mazan 2016	49878	49878	1	0	34721	0.696119	5430279	20135	5430279	4781800	0	0.005961	0.005648	0.000405	161.41	33522	0.965468	17149	0.493909	0	0.47225	0.413835	0.001283	90.7846	90.7846	81.285	41	56561	35-301
196	PE-PV-196	SAMN38982412	1	196_S1	CIRCULOS	2016-03-18	LORETO	Maynas	Mazan	Huaman Urco	P. vivax	2290	227.36	23.61	28.65	2016	2016-2018	3	18	Mazan 2016	13056	13056	1	0	12198	0.934283	2304977	10105	2304977	2094602	1	0.009754	0.009821	0.000377	189.789	12132	0.994589	3018	0.247418	0	0.493442	0.174411	7.7e-05	38.5351	38.5351	88.675	40	18446	35-301
215	PE-PV-215	SAMN38982413	1	215_S49	CIRCULOS	2016-03-22	LORETO	Maynas	Mazan	Urco Miraño	P. vivax	256	1056.03	26.64	26.26	2016	2016-2018	3	22	Mazan 2016	25802	25802	1	0	19278	0.747151	3086076	13131	3086076	2683351	1	0.010163	0.010423	0.00039	146.508	18870	0.978836	7400	0.383857	0	0.491389	0.314846	0.000388	51.5937	51.5937	96.025	35	120655	35-301
220	PE-PV-220	SAMN38982414	1	220_S85	CIRCULOS	2016-03-22	LORETO	Maynas	Mazan	Urco Miraño	P. vivax	39.8	3.47119e+06	29.22	13.65	2016	2016-2018	3	22	Mazan 2016	20138	20138	1	0	13205	0.655725	1575294	6273	1575294	1238342	0	0.009739	0.010238	0.000387	124.079	12664	0.959031	7697	0.582885	0	0.493677	0.51456	0.000795	26.3361	26.3361	94.215	32	90774	35-301
248	PE-PV-248	SAMN38982415	1	248_S50	CIRCULOS	2016-03-22	LORETO	Maynas	Mazan	Urco Miraño	P. vivax	600	4309.76	25.47	24.07	2016	2016-2018	3	22	Mazan 2016	72370	72370	1	0	68624	0.948238	14691403	65805	14691403	13715080	2	0.01009	0.010094	0.000396	209.58	67858	0.988838	7986	0.116373	0	0.504896	0.03298	0.000318	245.614	245.614	92.58	42	89650	35-301
315	PE-PV-315	SAMN38982416	1	315_S4	CIRCULOS	2017-04-14	LORETO	Maynas	Mazan	Puerto Obrero	P. vivax	222	1842.1	26.06	25.39	2017	2016-2018	4	14	Mazan 2017	8412	8412	1	0	6533	0.776629	898908	3664	898908	749288	0	0.010347	0.010492	0.000382	138.048	5482	0.839124	3171	0.485382	0	0.582734	0.324723	0.002496	15.0281	15.0281	88.715	33.5	17671	35-301
322	PE-PV-322	SAMN38982417	1	322_S16	CIRCULOS	2017-04-23	LORETO	Maynas	Mazan	Libertad	P. vivax	1120	3874.46	23.73	24.24	2017	2016-2018	4	23	Mazan 2017	46464	46464	1	0	44133	0.949832	8813758	38961	8813758	8115106	1	0.009556	0.00959	0.000377	199.837	43914	0.995038	9071	0.205538	0	0.496205	0.122701	6.5e-05	147.35	147.35	91.59	42	58227	35-301
325	PE-PV-325	SAMN38982418	1	325_S40	CIRCULOS	2017-03-26	LORETO	Maynas	Mazan	Libertad	P. vivax	174	786.81	26.42	26.72	2017	2016-2018	3	26	Mazan 2017	8776	8776	1	0	8053	0.917616	1403371	6006	1403371	1247441	1	0.009913	0.010001	0.00042	177.855	7974	0.99019	2565	0.318515	0	0.49137	0.253666	0.000114	23.4619	23.4619	88.41	37.5	14917	35-301
327	PE-PV-327	SAMN38982419	1	327_S64	CIRCULOS	2017-03-27	LORETO	Maynas	Mazan	Libertad	P. vivax	670	1428.96	24.47	25.79	2017	2016-2018	3	27	Mazan 2017	80832	80832	1	0	59115	0.731332	11740894	52470	11740894	10803350	1	0.010291	0.010324	0.00038	176.466	58284	0.985943	11481	0.194215	0	0.495627	0.106183	9.9e-05	196.287	196.287	90.21	41.5	120316	35-301
344	PE-PV-344	SAMN38982420	1	344_S29	CIRCULOS	2017-03-28	LORETO	Maynas	Mazan	Primero de Enero	P. vivax	312	2282.9	25.57	25.06	2017	2016-2018	3	28	Mazan 2017	30362	30362	1	0	26864	0.88479	4063492	16870	4063492	3472544	1	0.009587	0.009815	0.000419	158.99	26348	0.980792	11490	0.42771	0	0.490992	0.369023	0.000955	67.9343	67.9343	91.08	37.5	40474	35-301
348	PE-PV-348	SAMN38982421	1	348_S77	CIRCULOS	2017-03-25	LORETO	Maynas	Mazan	Santa Cruz	P. vivax	702	305.25	24.4	28.19	2017	2016-2018	3	25	Mazan 2017	57022	57022	1	0	53117	0.931518	10554961	47232	10554961	9741487	1	0.01012	0.010107	0.000379	195.336	51360	0.966922	10545	0.198524	0	0.51652	0.078065	0.000965	176.46	176.46	86.275	41	110680	35-301
349	PE-PV-349	SAMN38982422	1	349_S89	CIRCULOS	2017-03-25	LORETO	Maynas	Mazan	Santa Cruz	P. vivax	375	1.87448e+06	25.31	14.61	2017	2016-2018	3	25	Mazan 2017	143768	143768	1	0	94799	0.659389	18698184	84827	18698184	17241942	1	0.010475	0.010374	0.000365	177.839	93038	0.981424	20107	0.212101	0	0.497463	0.093403	7e-05	312.6	312.6	91.91	40.5	73098	35-301
352	PE-PV-352	SAMN38982423	1	352_S18	CIRCULOS	2017-03-25	LORETO	Maynas	Mazan	Santa Cruz	P. vivax	553	691137	24.75	16.17	2017	2016-2018	3	25	Mazan 2017	21090	21090	1	0	18974	0.899668	3327340	14634	3327340	2975552	1	0.009861	0.009958	0.000375	176.075	18748	0.988089	6016	0.317065	0	0.492516	0.233994	0.000379	55.6272	55.6272	92.71	38	45325	35-301
353	PE-PV-353	SAMN38982424	1	353_S30	CIRCULOS	2017-04-15	LORETO	Maynas	Mazan	Bello Horizonte	P. vivax	1150	453.03	23.69	27.58	2017	2016-2018	4	15	Mazan 2017	7260	7260	1	0	6099	0.840083	967631	4082	967631	839333	1	0.009831	0.010045	0.000312	158.122	5990	0.982128	2471	0.405148	0	0.49336	0.327327	0.000275	16.1771	16.1771	91.345	35.5	19197	35-301
354	PE-PV-354	SAMN38982425	1	354_S42	CIRCULOS	2017-04-21	LORETO	Maynas	Mazan	Santa Cruz	P. vivax	1350	3369.76	23.46	24.45	2017	2016-2018	4	21	Mazan 2017	17646	17646	1	0	16870	0.956024	3491286	15705	3491286	3240016	2	0.010287	0.01031	0.000414	206.005	16816	0.996799	2544	0.1508	0	0.49751	0.070443	0.000113	58.3681	58.3681	84.335	43	14494	35-301
355	PE-PV-355	SAMN38982426	1	355_S54	CIRCULOS	2017-04-21	LORETO	Maynas	Mazan	Santa Cruz	P. vivax	2540	5109.07	22.55	23.81	2017	2016-2018	4	21	Mazan 2017	42264	42264	1	0	40315	0.953885	8509203	38821	8509203	7935129	2	0.011246	0.011249	0.000377	207.385	40040	0.993179	4849	0.120278	0	0.50227	0.032082	0.00026	142.259	142.259	88.84	42.5	39496	35-301
360	PE-PV-360	SAMN38982427	1	360_S19	CIRCULOS	2017-09-17	LORETO	Maynas	Mazan	Bello Horizonte	P. vivax	269	108.54	25.79	29.8	2017	2016-2018	9	17	Mazan 2017	20932	20932	1	0	16221	0.774938	1972116	8494	1972116	1587267	0	0.010963	0.011278	0.000321	131.164	14470	0.892054	8769	0.540596	0	0.538315	0.418372	0.00258	32.9703	32.9703	91.74	33.5	52193	35-301
363	PE-PV-363	SAMN38982428	1	363_S31	CIRCULOS	2017-09-23	LORETO	Maynas	Mazan	Santa Cruz	P. vivax	1420	3197.49	23.39	24.54	2017	2016-2018	9	23	Mazan 2017	77422	77422	1	0	76467	0.987665	16354281	73270	16354281	15287116	1	0.009377	0.009357	0.000384	215.437	76340	0.998339	10981	0.143604	0	0.498673	0.044046	5.2e-05	273.414	273.414	89.16	43.5	56148	35-301
364	PE-PV-364	SAMN38982429	1	364_S43	CIRCULOS	2017-09-26	LORETO	Maynas	Mazan	Libertad	P. vivax	39.4	187.07	28.56	28.96	2017	2016-2018	9	26	Mazan 2017	22318	22318	1	0	16433	0.736311	1652184	6400	1652184	1214160	0	0.011796	0.012426	0.000442	112.46	13336	0.811538	10171	0.618938	0	0.584981	0.4972	0.003809	27.6216	27.6216	93.335	31	65390	35-301
365	PE-PV-365	SAMN38982430	1	365_S55	CIRCULOS	2017-09-25	LORETO	Maynas	Mazan	Libertad	P. vivax	2580	3857.76	22.53	24.24	2017	2016-2018	9	25	Mazan 2017	77928	77928	1	0	76588	0.982805	16802563	75021	16802563	15750551	2	0.009791	0.009772	0.000391	219.169	76474	0.998512	8026	0.104794	0	0.499478	0.021715	2.6e-05	280.909	280.909	88.045	43.5	51891	35-301
367	PE-PV-367	SAMN38982431	1	367_S67	CIRCULOS	2017-09-26	LORETO	Maynas	Mazan	Libertad	P. vivax	4060	866.03	21.87	26.57	2017	2016-2018	9	26	Mazan 2017	63664	63664	1	0	61438	0.965035	13194299	58613	13194299	12320562	2	0.009773	0.009778	0.000346	213.143	60958	0.992187	7782	0.126664	0	0.502604	0.040895	0.000204	220.585	220.585	91.16	42	61989	35-301
368	PE-PV-368	SAMN38982432	1	368_S79	CIRCULOS	2017-09-25	LORETO	Maynas	Mazan	Libertad	P. vivax	619	1092.3	24.59	26.21	2017	2016-2018	9	25	Mazan 2017	32548	32548	1	0	30553	0.938706	4983054	22447	4983054	4401922	1	0.010299	0.010446	0.000394	170.474	30234	0.989559	11263	0.368638	0	0.490132	0.268724	0.000584	83.3078	83.3078	92.135	38.5	54838	35-301
378	PE-PV-378	SAMN38982433	1	378_S80	CIRCULOS	2017-09-13	LORETO	Maynas	Mazan	Puerto Obrero	P. vivax	391	1645.07	25.25	25.57	2017	2016-2018	9	13	Mazan 2017	29936	29936	1	0	27478	0.917892	5527353	24431	5527353	5093811	1	0.009865	0.009922	0.000375	195.724	27282	0.992867	5146	0.187277	0	0.496288	0.109207	0.000301	92.4075	92.4075	92.92	41	53360	35-301
383	PE-PV-383	SAMN38982434	2	PE-PV-383_S47	CIRCULOS	2017-09-14	LORETO	Maynas	Mazan	Huaman Urco	P. vivax	157	858.22	27.14	26.58	2017	2016-2018	9	14	Mazan 2017	36080	36080	1	0	24476	0.678381	4675732	17463	4675732	4326799	0	0.006064	0.005867	0.000387	159.579	21012	0.858474	7974	0.325789	0	0.542572	0.15651	0.003076	78.1699	78.1699	94.025	39.5	118758	35-301
385	PE-PV-385	SAMN38982435	2	PE-PV-385_S6	CIRCULOS	2017-09-26	LORETO	Maynas	Mazan	Primero de Enero	P. vivax	1700	627.02	25.51	27.07	2017	2016-2018	9	26	Mazan 2017	103900	103900	1	0	102831	0.989711	26505810	102546	26505810	25939948	1	0.005373	0.005369	0.000472	257.54	102724	0.998959	9377	0.091188	0	0.500112	0.005898	3.8e-05	443.13	443.13	88.945	47	59962	35-301
387	PE-PV-387	SAMN38982436	3	387_S102	CIRCULOS	2017-09-24	LORETO	Maynas	Mazan	Primero de Enero	P. vivax	76.6	15968.5	29.81	22.03	2017	2016-2018	9	24	Mazan 2017	72872	72872	1	0	65140	0.893896	14441033	63257	14441033	13552862	1	0.00849	0.008476	0.000426	212.145	64832	0.995272	6614	0.101535	0	0.498879	0.028736	0.000137	241.428	241.428	90.01	44.5	83977	35-301
388	PE-PV-388	SAMN38982437	3	388_S108	CIRCULOS	2017-09-11	LORETO	Maynas	Mazan	San Antonio de Zambrano	P. vivax	89.2	25.76	29.6	32.04	2017	2016-2018	9	11	Mazan 2017	32990	32990	1	0	28420	0.861473	5642952	24873	5642952	5191066	1	0.008653	0.008641	0.000377	188.605	28046	0.98684	5378	0.189233	0	0.492329	0.118361	0.000515	94.3401	94.3401	91.615	41	63526	35-301
390	PE-PV-390	SAMN38982438	3	390_S120	CIRCULOS	2017-09-18	LORETO	Maynas	Mazan	Urco Miraño	P. vivax	33.2	125.58	30.96	29.58	2017	2016-2018	9	18	Mazan 2017	22212	22212	1	0	16752	0.754187	3296305	14727	3296305	3036073	1	0.00863	0.008602	0.000409	174.819	16474	0.983405	3354	0.200215	0	0.492717	0.108586	0.00054	55.1083	55.1083	91.975	41.5	56351	35-301
395	PE-PV-395	SAMN38982439	1	395_S33	CIRCULOS	2016-09-27	LORETO	Maynas	Mazan	Visto Bueno	P. vivax	1400	3547.76	25.78	24.37	2016	2016-2018	9	27	Mazan 2016	155118	155118	1	0	154277	0.994578	34027534	152961	34027534	31947197	2	0.010224	0.010194	0.000354	221.57	154184	0.999397	14379	0.093202	0	0.499608	0.014337	1.9e-05	568.88	568.88	89.075	44.5	91120	35-301
396	PE-PV-396	SAMN38982440	2	PE-PV-396_S12	CIRCULOS	2016-09-27	LORETO	Maynas	Mazan	Visto Bueno	P. vivax	191	492.47	28.54	27.45	2016	2016-2018	9	27	Mazan 2016	62126	62126	1	0	59923	0.96454	14949067	57483	14949067	14546046	1	0.005273	0.005227	0.000433	246.72	59714	0.996512	7505	0.125244	0	0.499775	0.044744	0.000129	249.922	249.922	90.05	45.5	55360	35-301
398	PE-PV-398	SAMN38982441	2	PE-PV-398_S18	CIRCULOS	2016-04-11	LORETO	Maynas	Mazan	Salvador	P. vivax	878	1667.22	26.43	25.55	2016	2016-2018	4	11	Mazan 2016	56598	56598	1	0	55663	0.98348	14127502	54170	14127502	13779161	1	0.004942	0.004926	0.000459	253.824	55528	0.997575	5793	0.104073	0	0.498787	0.028716	0.000159	236.187	236.187	88.02	46	38312	35-301
402	PE-PV-402	SAMN38982442	3	402_S138	CIRCULOS	2016-04-21	LORETO	Maynas	Mazan	Sucusari	P. vivax	123	236.53	29.15	28.59	2016	2016-2018	4	21	Mazan 2016	67516	67516	1	0	54077	0.800951	11502396	52973	11502396	10756183	2	0.009714	0.009679	0.000387	196.662	53158	0.983006	5517	0.102021	0	0.505575	0.005464	0.000222	192.3	192.3	82.8	44.5	69271	35-301
404	PE-PV-404	SAMN38982443	2	PE-PV-404_S24	CIRCULOS	2016-04-21	LORETO	Maynas	Mazan	Sucusari	P. vivax	656	2128.17	26.83	25.17	2016	2016-2018	4	21	Mazan 2016	66072	66072	1	0	64946	0.982958	16396265	63267	16396265	15986333	1	0.005139	0.005123	0.000414	252.427	64800	0.997752	7526	0.115881	0	0.498091	0.029248	0.000151	274.116	274.116	87.345	46	41527	35-301
405	PE-PV-405	SAMN38982444	1	405_S45	CIRCULOS	2016-04-21	LORETO	Maynas	Mazan	Sucusari	P. vivax	10	83.55	32.62	30.21	2016	2016-2018	4	21	Mazan 2016	29948	29948	1	0	22321	0.745325	4058753	17590	4058753	3653299	1	0.009937	0.009981	0.000411	168.249	21442	0.96062	5983	0.268044	0	0.514135	0.182601	0.000868	67.8551	67.8551	94.975	38	101526	35-301
409	PE-PV-409	SAMN38982445	2	PE-PV-409_S36	CIRCULOS	2016-04-24	LORETO	Maynas	Mazan	Puerto Alegre	P. vivax	9.93	42.29	30.97	31.27	2016	2016-2018	4	24	Mazan 2016	51384	51384	1	0	39074	0.760431	7320665	27188	7320665	6717804	0	0.005514	0.005267	0.000432	178.865	38122	0.975636	14228	0.36413	0	0.440037	0.297505	0.002005	122.388	122.388	93.19	42	130136	35-301
411	PE-PV-411	SAMN38982446	2	PE-PV-411_S42	CIRCULOS	2016-04-26	LORETO	Maynas	Mazan	Libertad	P. vivax	19.9	79.37	30.01	30.29	2016	2016-2018	4	26	Mazan 2016	19592	19592	1	0	12202	0.622805	2135401	7939	2135401	1944070	0	0.005788	0.005558	0.000464	145.638	10122	0.829536	4796	0.39305	0	0.555237	0.200432	0.003522	35.7001	35.7001	95.325	40	98542	35-301
412	PE-PV-412	SAMN38982447	2	PE-PV-412_S48	CIRCULOS	2016-04-26	LORETO	Maynas	Mazan	Libertad	P. vivax	352	1895.79	26.03	25.35	2016	2016-2018	4	26	Mazan 2016	59020	59020	1	0	55983	0.948543	14185379	54166	14185379	13846491	1	0.005547	0.005534	0.00051	247.742	55852	0.99766	6733	0.120269	0	0.497044	0.03948	8.5e-05	237.154	237.154	92.735	45	74996	35-301
413	PE-PV-413	SAMN38982448	4	1_S1	VLIR-TEAM	2019-11-16	LORETO	Loreto	Trompeteros	Nueva Nazareth	P. vivax	10609.2	10609.2	NA	22.6692	2019	2019-2020	11	16	Trompeteros 2019	285474	285474	1	0	279040	0.977462	65956130	278667	65956130	63548611	1	0.005897	0.005891	0.000381	235.498	278696	0.998767	27932	0.1001	0	0.500269	0.039141	7e-06	1102.67	1102.67	86.44	45	148536	35-301
414	PE-PV-414	SAMN38982449	4	2_S13	VLIR-TEAM	2019-11-16	LORETO	Loreto	Trompeteros	Nueva Nazareth	P. vivax	5836.24	5836.24	NA	23.5995	2019	2019-2020	11	16	Trompeteros 2019	98030	98030	1	0	97466	0.994247	22469227	97410	22469227	21613496	1	0.006457	0.006453	0.000371	231.178	97382	0.999138	12410	0.127326	0	0.500369	0.05663	1e-05	375.645	375.645	84.465	45	51561	35-301
415	PE-PV-415	SAMN38982450	4	3_S25	VLIR-TEAM	2019-11-16	LORETO	Loreto	Trompeteros	Nueva Nazareth	P. vivax	810.113	810.113	NA	26.6736	2019	2019-2020	11	16	Trompeteros 2019	268394	268394	1	0	265864	0.990574	63225736	265335	63225736	60974055	1	0.005992	0.005981	0.000398	237.838	265710	0.999421	19096	0.071826	0	0.500064	0.010523	1.5e-05	1057.02	1057.02	87.525	45.5	140190	35-301
416	PE-PV-416	SAMN38982451	4	4_S37	VLIR-TEAM	2019-11-16	LORETO	Loreto	Trompeteros	Nueva Nazareth	P. vivax	19.2996	19.2996	NA	32.4912	2019	2019-2020	11	16	Trompeteros 2019	116364	116364	1	0	92926	0.79858	20700326	87015	20700326	19744660	1	0.006341	0.006253	0.000394	205.829	90068	0.969244	10614	0.11422	0	0.507393	0.031775	0.000877	346.072	346.072	83.99	44.5	100956	35-301
417	PE-PV-417	SAMN38982452	4	5_S49	VLIR-TEAM	2019-11-16	LORETO	Loreto	Trompeteros	Nueva Nazareth	P. vivax	3.51566	3.51566	NA	35.1421	2019	2019-2020	11	16	Trompeteros 2019	155206	155206	1	0	55274	0.356133	4870563	46140	4870563	4430077	0	0.008946	0.008737	0.000434	135.97	53230	0.963021	6442	0.116547	0	0.498535	0.084688	0.000206	81.4271	81.4271	59.7	48.5	127215	35-301
418	PE-PV-418	SAMN38982453	4	6_S61	VLIR-TEAM	2019-11-17	LORETO	Loreto	Trompeteros	Nueva Jerusalen	P. vivax	33.2163	33.2163	NA	31.6459	2019	2019-2020	11	17	Trompeteros 2019	115970	115970	1	0	101883	0.878529	23599247	99647	23599247	22661811	1	0.006175	0.006138	0.000437	221.487	100974	0.991078	8751	0.085893	0	0.502037	0.014248	0.000293	394.537	394.537	85.015	46	78937	35-301
419	PE-PV-419	SAMN38982454	4	7_S73	VLIR-TEAM	2019-11-17	LORETO	Loreto	Trompeteros	Nueva Jerusalen	P. vivax	126.165	126.165	NA	29.5684	2019	2019-2020	11	17	Trompeteros 2019	181072	181072	1	0	135787	0.749906	30961101	132346	30961101	29684260	1	0.006534	0.00648	0.000398	210.188	134676	0.991818	12277	0.090414	0	0.498818	0.021996	0.000177	517.614	517.614	70.035	46	105130	35-301
420	PE-PV-420	SAMN38982455	4	8_S85	VLIR-TEAM	2019-11-17	LORETO	Loreto	Trompeteros	Nueva Jerusalen	P. vivax	39.3295	39.3295	NA	31.383	2019	2019-2020	11	17	Trompeteros 2019	121306	121306	1	0	85452	0.704433	19941734	83842	19941734	19170639	1	0.006189	0.00609	0.000417	210.807	84670	0.990849	6858	0.080256	0	0.500749	0.013997	9.9e-05	333.39	333.39	66.405	46	72039	35-301
421	PE-PV-421	SAMN38982456	4	9_S2	VLIR-TEAM	2019-11-17	LORETO	Loreto	Trompeteros	Nueva Jerusalen	P. vivax	21.1177	21.1177	NA	32.351	2019	2019-2020	11	17	Trompeteros 2019	168064	168064	1	0	142282	0.846594	32142765	138726	32142765	30792291	1	0.006539	0.006502	0.000386	213.246	140692	0.988825	13014	0.091466	0	0.501771	0.015863	0.000428	537.37	537.37	87.235	46	136875	35-301
422	PE-PV-422	SAMN38982457	4	10_S14	VLIR-TEAM	2019-11-17	LORETO	Loreto	Trompeteros	Nueva Jerusalen	P. vivax	2744.04	2744.04	NA	24.7743	2019	2019-2020	11	17	Trompeteros 2019	253188	253188	1	0	252413	0.996939	59693070	252231	59693070	57516698	1	0.006078	0.006073	0.000376	237.155	252310	0.999592	21875	0.086664	0	0.500192	0.025096	8e-06	997.962	997.962	88.165	45	131384	35-301
423	PE-PV-423	SAMN38982458	4	11_S26	VLIR-TEAM	2019-11-17	LORETO	Loreto	Trompeteros	Nueva Jerusalen	P. vivax	0	0	NA	36.582	2019	2019-2020	11	17	Trompeteros 2019	83486	83486	1	0	48582	0.581918	9794533	40411	9794533	9170162	1	0.006424	0.006202	0.000372	171.228	44154	0.908855	10670	0.219629	0	0.525133	0.080186	0.001773	163.747	163.747	85.62	44.5	116879	35-301
424	PE-PV-424	SAMN38982459	4	12_S38	VLIR-TEAM	2019-11-17	LORETO	Loreto	Trompeteros	Nueva Jerusalen	P. vivax	2691.98	2691.98	NA	24.8041	2019	2019-2020	11	17	Trompeteros 2019	214478	214478	1	0	213841	0.99703	50599752	213677	50599752	48783166	1	0.006085	0.006067	0.000396	237.235	213744	0.999546	19109	0.089361	0	0.50011	0.028158	0	845.938	845.938	87.4	45	111275	35-301
425	PE-PV-425	SAMN38982460	4	13_S50	VLIR-TEAM	2019-11-17	LORETO	Loreto	Trompeteros	Nueva Jerusalen	P. vivax	13.0312	13.0312	NA	33.1026	2019	2019-2020	11	17	Trompeteros 2019	181382	181382	1	0	148941	0.821145	33650641	143366	33650641	32216374	1	0.006356	0.006296	0.000415	210.491	146316	0.982376	15349	0.103054	0	0.504589	0.021874	0.000507	562.579	562.579	85.84	46	144760	35-301
426	PE-PV-426	SAMN38982461	4	14_S62	VLIR-TEAM	2019-11-23	LORETO	Loreto	Trompeteros	Nueva Nazareth	P. vivax	17.05	17.05	NA	32.6841	2019	2019-2020	11	23	Trompeteros 2019	119874	119874	1	0	78594	0.655638	18018305	76508	18018305	17292677	1	0.00623	0.006157	0.000421	201.478	77738	0.989109	7604	0.09675	0	0.499198	0.020298	0.000108	301.234	301.234	71.115	46.5	78687	35-301
427	PE-PV-427	SAMN38982462	4	15_S74	VLIR-TEAM	2019-11-23	LORETO	Loreto	Trompeteros	Nueva Nazareth	P. vivax	0	0	NA	37.6042	2019	2019-2020	11	23	Trompeteros 2019	91202	91202	1	0	49725	0.545218	10038022	41809	10038022	9400024	1	0.006569	0.006353	0.000385	169.117	47736	0.96	11173	0.224696	0	0.499005	0.129402	0.00068	167.818	167.818	88.605	45.5	156429	35-301
428	PE-PV-428	SAMN38982463	4	16_S86	VLIR-TEAM	2019-11-23	LORETO	Loreto	Trompeteros	Nueva Nazareth	P. vivax	12.5769	12.5769	NA	33.1578	2019	2019-2020	11	23	Trompeteros 2019	127552	127552	1	0	98170	0.769647	20922523	90702	20922523	19828766	1	0.006793	0.006691	0.000414	199.148	96844	0.986493	14128	0.143914	0	0.494601	0.068232	0.000486	349.787	349.787	82.48	45.5	101499	35-301
429	PE-PV-429	SAMN38982464	4	17_S15	VLIR-TEAM	2019-11-24	LORETO	Loreto	Trompeteros	Nueva Jerusalen	P. vivax	1473.15	1473.15	NA	25.7427	2019	2019-2020	11	24	Trompeteros 2019	248290	248290	1	0	241681	0.973382	56952296	241365	56952296	54823818	1	0.00627	0.006247	0.0004	234.471	241404	0.998854	18497	0.076535	0	0.500511	0.022225	8e-06	952.141	952.141	86.175	45	129641	35-301
430	PE-PV-430	SAMN38982465	4	18_S27	VLIR-TEAM	2019-11-24	LORETO	Loreto	Trompeteros	Nueva Jerusalen	P. vivax	24.5353	24.5353	NA	32.1175	2019	2019-2020	11	24	Trompeteros 2019	106542	106542	1	0	87175	0.818222	20204042	85318	20204042	19402943	1	0.00622	0.006148	0.000439	217.043	86686	0.994391	7681	0.08811	0	0.499145	0.018632	9.4e-05	337.776	337.776	83.07	46.5	74069	35-301
431	PE-PV-431	SAMN38982466	4	19_S39	VLIR-TEAM	2019-11-24	LORETO	Loreto	Trompeteros	Nueva Jerusalen	P. vivax	684.012	684.012	NA	26.9369	2019	2019-2020	11	24	Trompeteros 2019	555420	555420	1	0	542442	0.976634	127524136	541757	127524136	122797478	1	0.005978	0.005969	0.00039	233.65	541940	0.999075	40842	0.075293	0	0.50017	0.014611	1.1e-05	2131.98	2131.98	88.565	45.5	293545	35-301
432	PE-PV-432	SAMN38982467	4	20_S51	VLIR-TEAM	2019-11-24	LORETO	Loreto	Trompeteros	Nueva Jerusalen	P. vivax	29.3853	29.3853	NA	31.8367	2019	2019-2020	11	24	Trompeteros 2019	166160	166160	1	0	79376	0.477708	17427810	74862	17427810	16605317	1	0.006921	0.006752	0.000416	172.507	77498	0.97634	9650	0.121573	0	0.499345	0.040279	0.000156	291.362	291.362	63.88	46.5	108585	35-301
434	PE-PV-434	SAMN38982468	4	22_S75	VLIR-TEAM	2019-11-24	LORETO	Loreto	Trompeteros	Nueva Jerusalen	P. vivax	1.89309	1.89309	NA	36.1057	2019	2019-2020	11	24	Trompeteros 2019	137978	137978	1	0	56838	0.411935	10186152	43098	10186152	9313712	1	0.007301	0.007036	0.000432	151.622	54064	0.951195	17098	0.30082	0	0.489866	0.211831	0.000804	170.294	170.294	89.445	47	248193	35-301
435	PE-PV-435	SAMN38982469	4	23_S87	VLIR-TEAM	2019-11-24	LORETO	Loreto	Trompeteros	Nueva Jerusalen	P. vivax	92.2217	92.2217	NA	30.0563	2019	2019-2020	11	24	Trompeteros 2019	223030	223030	1	0	212700	0.953683	49238805	211133	49238805	47353274	1	0.006097	0.006062	0.000408	227.353	211962	0.99653	13942	0.065548	0	0.500813	0.005748	7.6e-05	823.185	823.185	86.63	46	132675	35-301
436	PE-PV-436	SAMN38982470	4	24_S4	VLIR-TEAM	2019-11-24	LORETO	Loreto	Trompeteros	Nueva Jerusalen	P. vivax	12.9103	12.9103	NA	33.1171	2019	2019-2020	11	24	Trompeteros 2019	76558	76558	1	0	33988	0.443951	7579579	32372	7579579	7247466	1	0.006525	0.00638	0.000397	178.258	32832	0.965988	4176	0.122867	0	0.50918	0.019217	0.00017	126.717	126.717	86.045	48.5	94265	35-301
438	PE-PV-438	SAMN38982471	4	26_S28	VLIR-TEAM	2019-11-24	LORETO	Loreto	Trompeteros	Nueva Jerusalen	P. vivax	22.8539	22.8539	NA	32.228	2019	2019-2020	11	24	Trompeteros 2019	46164	46164	1	0	25122	0.54419	5621528	24128	5621528	5374865	1	0.006847	0.006732	0.000423	186.392	24578	0.978346	2956	0.117666	0	0.504538	0.023133	0.00026	93.9819	93.9819	81.84	48	51255	35-301
439	PE-PV-439	SAMN38982472	4	27_S40	VLIR-TEAM	2019-11-24	LORETO	Loreto	Trompeteros	Nueva Jerusalen	P. vivax	457.765	457.765	NA	27.5622	2019	2019-2020	11	24	Trompeteros 2019	467564	467564	1	0	450862	0.964279	106745605	449628	106745605	102878475	1	0.006199	0.006162	0.000376	234.741	450382	0.998935	34274	0.076019	0	0.500164	0.008344	6e-06	1784.6	1784.6	87.265	46	249720	35-301
440	PE-PV-440	SAMN38982473	4	28_S52	VLIR-TEAM	2019-11-24	LORETO	Loreto	Trompeteros	Nueva Jerusalen	P. vivax	1238.54	1238.54	NA	26.0127	2019	2019-2020	11	24	Trompeteros 2019	1005322	1005322	1	0	982673	0.977471	232767631	981237	232767631	224416973	1	0.006044	0.006037	0.000399	235.903	981850	0.999162	81043	0.082472	0	0.500016	0.01507	1e-05	3891.46	3891.46	90	45	526244	35-301
441	PE-PV-441	SAMN38982474	4	29_S64	VLIR-TEAM	2019-11-24	LORETO	Loreto	Trompeteros	Nueva Jerusalen	P. vivax	889.726	889.726	NA	26.5276	2019	2019-2020	11	24	Trompeteros 2019	485862	485862	1	0	483763	0.99568	113362176	482248	113362176	109099385	1	0.006367	0.006341	0.000427	234.89	483486	0.999427	33109	0.068441	0	0.499842	0.00936	2.1e-05	1895.21	1895.21	88.565	46	255238	35-301
442	PE-PV-442	SAMN38982475	4	30_S76	VLIR-TEAM	2019-11-24	LORETO	Loreto	Trompeteros	Nueva Jerusalen	P. vivax	9.79789	9.79789	NA	33.5465	2019	2019-2020	11	24	Trompeteros 2019	6194	6194	1	0	4787	0.772845	1046456	4450	1046456	996274	1	0.00649	0.006414	0.000392	198.227	4632	0.967621	647	0.135158	0	0.508252	0.044583	0.000646	17.4949	17.4949	73.525	45.5	6649	35-301
443	PE-PV-443	SAMN38982476	4	31_S88	VLIR-TEAM	2019-11-24	LORETO	Loreto	Trompeteros	Nueva Jerusalen	P. vivax	0	0	NA	40.495	2019	2019-2020	11	24	Trompeteros 2019	81276	81276	1	0	50387	0.619949	9992894	42097	9992894	9328382	1	0.00681	0.006621	0.000411	178.499	48884	0.970171	11723	0.232659	0	0.490861	0.146006	0.000972	167.063	167.063	84.535	45.5	96410	35-301
444	PE-PV-444	SAMN38982477	4	32_S5	VLIR-TEAM	2019-11-24	LORETO	Loreto	Trompeteros	Nueva Jerusalen	P. vivax	174.165	174.165	NA	29.0665	2019	2019-2020	11	24	Trompeteros 2019	244470	244470	1	0	234955	0.961079	55304348	233864	55304348	53271005	1	0.006119	0.006111	0.000411	232.872	234614	0.998549	16711	0.071124	0	0.499874	0.008213	3.7e-05	924.59	924.59	86.975	46	138298	35-301
445	PE-PV-445	SAMN38982478	4	33_S17	VLIR-TEAM	2019-11-24	LORETO	Loreto	Trompeteros	Nueva Jerusalen	P. vivax	1651.56	1651.56	NA	25.5647	2019	2019-2020	11	24	Trompeteros 2019	610614	610614	1	0	606118	0.992637	141567972	605327	141567972	136139740	1	0.006202	0.006179	0.000376	233.931	605802	0.999479	44456	0.073345	0	0.500119	0.013444	1.8e-05	2366.76	2366.76	89.9	45.5	319768	35-301
446	PE-PV-446	SAMN38982479	4	34_S41	VLIR-TEAM	2019-11-24	LORETO	Loreto	Trompeteros	Nueva Jerusalen	P. vivax	19.1766	19.1766	NA	32.5011	2019	2019-2020	11	24	Trompeteros 2019	42308	42308	1	0	31599	0.74688	7201922	30018	7201922	6894635	1	0.006015	0.005915	0.000404	206.008	31138	0.985411	3613	0.114339	0	0.499984	0.038459	0.000355	120.403	120.403	83.575	46	40198	35-301
447	PE-PV-447	SAMN38982480	4	35_S53	VLIR-TEAM	2019-11-29	LORETO	Loreto	Trompeteros	Nueva Nazareth	P. vivax	31.0571	31.0571	NA	31.7506	2019	2019-2020	11	29	Trompeteros 2019	79900	79900	1	0	50976	0.637997	11549118	48714	11549118	11047410	1	0.006024	0.005943	0.000387	198.091	50274	0.986229	5660	0.111033	0	0.498136	0.035778	0.000213	193.081	193.081	78.05	47.5	63999	35-301
448	PE-PV-448	SAMN38982481	4	36_S65	VLIR-TEAM	2019-11-30	LORETO	Loreto	Trompeteros	Nueva Jerusalen	P. vivax	24.2674	24.2674	NA	32.1346	2019	2019-2020	11	30	Trompeteros 2019	127704	127704	1	0	96139	0.752827	21603126	92887	21603126	20681242	1	0.006323	0.006255	0.000393	202.888	94310	0.980975	9995	0.103964	0	0.505029	0.017545	0.000274	361.166	361.166	85.545	46	113669	35-301
449	PE-PV-449	SAMN38982482	4	37_S77	VLIR-TEAM	2019-11-30	LORETO	Loreto	Trompeteros	Nueva Jerusalen	P. vivax	13543.6	13543.6	NA	22.289	2019	2019-2020	11	30	Trompeteros 2019	197026	197026	1	0	196577	0.997721	42885650	196465	42885650	40973576	1	0.007368	0.007364	0.00036	219.276	196352	0.998855	29105	0.148059	0	0.500913	0.090304	0	716.971	716.971	84.37	45	105004	35-301
450	PE-PV-450	SAMN38982483	4	38_S89	VLIR-TEAM	2019-12-01	LORETO	Loreto	Trompeteros	Nueva Jerusalen	P. vivax	50.6278	50.6278	NA	30.9898	2019	2019-2020	12	1	Trompeteros 2019	405098	405098	1	0	196219	0.484374	45023837	192022	45023837	43226792	1	0.00666	0.00648	0.000403	192.861	192428	0.98068	19957	0.101708	0	0.503534	0.009721	8.6e-05	752.718	752.718	61.595	48	242799	35-301
451	PE-PV-451	SAMN38982484	4	39_S6	VLIR-TEAM	2019-12-01	LORETO	Loreto	Trompeteros	Nueva Jerusalen	P. vivax	131.125	131.125	NA	29.5084	2019	2019-2020	12	1	Trompeteros 2019	238190	238190	1	0	215855	0.90623	50656744	213733	50656744	48754539	1	0.005937	0.005885	0.000414	227.81	214802	0.995122	16489	0.076389	0	0.501012	0.008656	0.000118	846.89	846.89	85.595	46	146024	35-301
452	PE-PV-452	SAMN38982485	4	40_S18	VLIR-TEAM	2019-12-01	LORETO	Loreto	Trompeteros	Nueva Jerusalen	P. vivax	6478.29	6478.29	NA	23.4371	2019	2019-2020	12	1	Trompeteros 2019	188620	188620	1	0	188307	0.998341	44349329	188204	44349329	42719678	1	0.00609	0.006085	0.000383	236.568	188228	0.99958	17645	0.093703	0	0.50038	0.041827	0	741.442	741.442	86.985	45	98305	35-301
453	PE-PV-453	SAMN38982486	4	41_S30	VLIR-TEAM	2019-12-01	LORETO	Loreto	Trompeteros	Nueva Jerusalen	P. vivax	1882.13	1882.13	NA	25.3613	2019	2019-2020	12	1	Trompeteros 2019	261298	261298	1	0	255354	0.977252	60265343	255049	60265343	58080021	1	0.006111	0.006103	0.000407	235.081	255096	0.99899	21564	0.084447	0	0.500313	0.019275	4e-06	1007.53	1007.53	86.665	45.5	136697	35-301
454	PE-PV-454	SAMN38982487	4	42_S42	VLIR-TEAM	2019-12-01	LORETO	Loreto	Trompeteros	Nueva Jerusalen	P. vivax	14.8739	14.8739	NA	32.8967	2019	2019-2020	12	1	Trompeteros 2019	133096	133096	1	0	110905	0.833271	23047867	97853	23047867	21707564	1	0.00654	0.0064	0.000372	198.211	109012	0.982931	20203	0.182165	0	0.490474	0.108328	0.001127	385.319	385.319	85.325	44.5	120701	35-301
455	PE-PV-455	SAMN38982488	4	43_S54	VLIR-TEAM	2019-12-01	LORETO	Loreto	Trompeteros	Nueva Jerusalen	P. vivax	135.994	135.994	NA	29.4516	2019	2019-2020	12	1	Trompeteros 2019	242866	242866	1	0	161852	0.666425	37197058	160456	37197058	35745282	1	0.006577	0.006504	0.000409	206.641	160452	0.99135	12614	0.077935	0	0.501335	0.006854	4.1e-05	621.868	621.868	65.81	47	135947	35-301
456	PE-PV-456	SAMN38982489	4	44_S66	VLIR-TEAM	2019-12-01	LORETO	Loreto	Trompeteros	Nueva Jerusalen	P. vivax	6.97734	6.97734	NA	34.075	2019	2019-2020	12	1	Trompeteros 2019	143984	143984	1	0	69872	0.485276	14124092	60216	14124092	13241609	1	0.006654	0.006401	0.000404	177.118	67582	0.967226	14508	0.207637	0	0.494862	0.116649	0.000514	236.13	236.13	83.375	48.5	151794	35-301
457	PE-PV-457	SAMN38982490	4	45_S78	VLIR-TEAM	2019-12-01	LORETO	Loreto	Trompeteros	Nueva Jerusalen	P. vivax	82.4043	82.4043	NA	30.2315	2019	2019-2020	12	1	Trompeteros 2019	238850	238850	1	0	121733	0.509663	27627526	118916	27627526	26498260	1	0.006666	0.006535	0.000386	193.151	119148	0.978765	12853	0.105584	0	0.504226	0.009658	0.000105	461.883	461.883	60.8	48	146998	35-301
458	PE-PV-458	SAMN38982491	4	46_S90	VLIR-TEAM	2019-12-01	LORETO	Loreto	Trompeteros	Nueva Jerusalen	P. vivax	2800.28	2800.28	NA	24.7427	2019	2019-2020	12	1	Trompeteros 2019	268300	268300	1	0	264844	0.987119	62868510	264526	62868510	60611822	1	0.006044	0.006021	0.000393	237.593	264660	0.999305	24548	0.092689	0	0.500302	0.027591	1.5e-05	1051.05	1051.05	87.365	45	139251	35-301
459	PE-PV-459	SAMN38982492	4	47_S7	VLIR-TEAM	2019-12-01	LORETO	Loreto	Trompeteros	Nueva Jerusalen	P. vivax	1234.13	1234.13	NA	26.0182	2019	2019-2020	12	1	Trompeteros 2019	504870	504870	1	0	501270	0.992869	118392974	500551	118392974	114051824	1	0.006204	0.006181	0.000387	236.661	501066	0.999593	39502	0.078804	0	0.500014	0.013486	1.4e-05	1979.32	1979.32	89.22	45	261631	35-301
460	PE-PV-460	SAMN38982493	4	48_S19	VLIR-TEAM	2019-12-01	LORETO	Loreto	Trompeteros	Nueva Jerusalen	P. vivax	24609.1	24609.1	NA	21.3594	2019	2019-2020	12	1	Trompeteros 2019	85178	85178	1	0	84435	0.991277	19310721	84385	19310721	18568332	1	0.006101	0.006097	0.000315	230.022	84300	0.998401	16475	0.195121	0	0.500373	0.104093	0	322.841	322.841	84.19	43.5	44980	35-301
461	PE-PV-461	SAMN38982494	4	49_S31	VLIR-TEAM	2019-12-01	LORETO	Loreto	Trompeteros	Nueva Jerusalen	P. vivax	2.06255	2.06255	NA	35.9722	2019	2019-2020	12	1	Trompeteros 2019	195246	195246	1	0	40726	0.208588	3958908	28940	3958908	3447986	0	0.012798	0.012525	0.000615	160.308	38094	0.935373	8624	0.211757	0	0.494033	0.162386	0.000277	66.1859	66.1859	74.62	52.5	203036	35-301
462	PE-PV-462	SAMN38982495	4	50_S43	VLIR-TEAM	2019-12-01	LORETO	Loreto	Trompeteros	Nueva Jerusalen	P. vivax	5233.18	5233.18	NA	23.7693	2019	2019-2020	12	1	Trompeteros 2019	203348	203348	1	0	200990	0.988404	45231688	200831	45231688	43356325	1	0.006737	0.006731	0.000349	225.1	200816	0.999134	22140	0.110155	0	0.500572	0.048462	0	756.193	756.193	85.3	44.5	106218	35-301
463	PE-PV-463	SAMN38982496	4	51_S67	VLIR-TEAM	2020-04-06	LORETO	Loreto	Trompeteros	Nueva Jerusalen	P. vivax	145.518	145.518	NA	29.3463	2020	2019-2020	4	6	Trompeteros 2020	282916	282916	1	0	220071	0.777867	51657157	217884	51657157	49722984	1	0.00605	0.006002	0.000384	218.404	218790	0.994179	18243	0.082896	0	0.501166	0.007481	7.4e-05	863.615	863.615	80.48	47.5	158130	35-301
464	PE-PV-464	SAMN38982497	4	52_S79	VLIR-TEAM	2020-04-06	LORETO	Loreto	Trompeteros	Nueva Jerusalen	P. vivax	3.59014	3.59014	NA	35.1094	2020	2019-2020	4	6	Trompeteros 2020	44136	44136	1	0	19724	0.446891	2416803	9637	2416803	1964820	0	0.007863	0.007366	0.000407	139.957	17986	0.911884	10952	0.555263	0	0.469023	0.47951	0.002538	40.4046	40.4046	69.295	44	55287	35-301
465	PE-PV-465	SAMN38982498	4	53_S91	VLIR-TEAM	2020-04-06	LORETO	Loreto	Trompeteros	Nueva Jerusalen	P. vivax	413.356	413.356	NA	27.721	2020	2019-2020	4	6	Trompeteros 2020	249694	249694	1	0	241497	0.967172	57310302	240681	57310302	55235542	1	0.006113	0.006089	0.000385	235.6	241194	0.998745	16967	0.070258	0	0.500275	0.009507	2.8e-05	958.126	958.126	86.16	45	135310	35-301
466	PE-PV-466	SAMN38982499	4	54_S8	VLIR-TEAM	2020-04-06	LORETO	Loreto	Trompeteros	Nueva Jerusalen	P. vivax	1124.3	1124.3	NA	26.1633	2020	2019-2020	4	6	Trompeteros 2020	485212	485212	1	0	482092	0.99357	111672329	481705	111672329	107417239	1	0.006392	0.006389	0.000388	232.293	481816	0.999427	38754	0.080387	0	0.500166	0.017103	8e-06	1866.96	1866.96	88.875	45	254014	35-301
467	PE-PV-467	SAMN38982500	4	55_S20	VLIR-TEAM	2020-04-13	LORETO	Loreto	Trompeteros	Nueva Jerusalen	P. vivax	6450.6	6450.6	NA	23.4437	2020	2019-2020	4	13	Trompeteros 2020	223096	223096	1	0	220820	0.989798	52310925	220670	52310925	50409634	1	0.006037	0.006028	0.000335	236.856	220696	0.999438	19806	0.089693	0	0.500408	0.034345	0	874.545	874.545	86.87	44.5	115593	35-301
468	PE-PV-468	SAMN38982501	4	56_S32	VLIR-TEAM	2020-04-16	LORETO	Loreto	Trompeteros	Nueva Jerusalen	P. vivax	440.439	440.439	NA	27.6222	2020	2019-2020	4	16	Trompeteros 2020	273434	273434	1	0	265770	0.971971	62802875	265297	62802875	60528880	1	0.00591	0.005899	0.000368	234.742	265464	0.998849	18042	0.067886	0	0.500192	0.012764	7e-06	1049.95	1049.95	86.48	45	146017	35-301
469	PE-PV-469	SAMN38982502	4	57_S44	VLIR-TEAM	2020-04-18	LORETO	Loreto	Trompeteros	Nueva Jerusalen	P. vivax	91.9865	91.9865	NA	30.0603	2020	2019-2020	4	18	Trompeteros 2020	382432	382432	1	0	280836	0.734342	65244948	275804	65244948	62706448	1	0.006165	0.006097	0.000437	209.218	278732	0.992508	23084	0.082197	0	0.499811	0.014992	6.8e-05	1090.78	1090.78	73.29	46	221757	35-301
470	PE-PV-470	SAMN38982503	4	58_S56	VLIR-TEAM	2020-04-21	LORETO	Loreto	Trompeteros	Nueva Jerusalen	P. vivax	134.674	134.674	NA	29.4668	2020	2019-2020	4	21	Trompeteros 2020	243522	243522	1	0	237099	0.973625	55684718	236471	55684718	53588424	1	0.006131	0.006102	0.000405	233.484	236798	0.99873	15525	0.065479	0	0.500327	0.006417	4.1e-05	930.949	930.949	87.405	46	131770	35-301
471	PE-PV-471	SAMN38982504	4	59_S68	VLIR-TEAM	2020-04-26	LORETO	Loreto	Trompeteros	Nueva Jerusalen	P. vivax	801.946	801.946	NA	26.6893	2020	2019-2020	4	26	Trompeteros 2020	286388	286388	1	0	269306	0.940354	63886841	268670	63886841	61583584	1	0.006184	0.006169	0.000448	233.571	268876	0.998403	19226	0.071391	0	0.500022	0.010421	1.7e-05	1068.07	1068.07	84.27	46	151031	35-301
472	PE-PV-472	SAMN38982505	4	60_S92	VLIR-TEAM	2020-04-29	LORETO	Loreto	Trompeteros	Nueva Jerusalen	P. vivax	478.973	478.973	NA	27.4917	2020	2019-2020	4	29	Trompeteros 2020	442486	442486	1	0	417678	0.943935	97844350	416657	97844350	94178865	1	0.006179	0.006171	0.000363	230.78	417142	0.998717	30188	0.072276	0	0.499959	0.010752	1.6e-05	1635.78	1635.78	84.96	46	231879	35-301
473	PE-PV-473	SAMN38982506	4	61_S9	VLIR-TEAM	2020-05-01	LORETO	Loreto	Trompeteros	Nueva Jerusalen	P. vivax	509.688	509.688	NA	27.3949	2020	2019-2020	5	1	Trompeteros 2020	338568	338568	1	0	318910	0.941938	75165080	317836	75165080	72445313	1	0.006121	0.00611	0.000413	232.767	318494	0.998696	27038	0.084783	0	0.499991	0.013689	1.5e-05	1256.63	1256.63	87.635	46	182337	35-301
474	PE-PV-474	SAMN38982507	4	62_S33	VLIR-TEAM	2020-05-07	LORETO	Loreto	Trompeteros	Nueva Jerusalen	P. vivax	1631.39	1631.39	NA	25.5838	2020	2019-2020	5	7	Trompeteros 2020	369836	369836	1	0	364382	0.985253	86253559	363872	86253559	83132931	1	0.006011	0.00599	0.000358	236.561	364140	0.999336	31754	0.087145	0	0.500231	0.016761	3e-06	1442.01	1442.01	88.32	44.5	194883	35-301
475	PE-PV-475	SAMN38982508	4	63_S45	VLIR-TEAM	2020-05-07	LORETO	Loreto	Trompeteros	Nueva Jerusalen	P. vivax	514.583	514.583	NA	27.38	2020	2019-2020	5	7	Trompeteros 2020	331306	331306	1	0	325449	0.982321	76433009	325136	76433009	73641131	1	0.006249	0.006244	0.000422	234.348	325242	0.999364	25509	0.078381	0	0.499983	0.008975	1.8e-05	1277.82	1277.82	88.84	46	173482	35-301
476	PE-PV-476	SAMN38982509	4	64_S57	VLIR-TEAM	2020-05-07	LORETO	Loreto	Trompeteros	Nueva Jerusalen	P. vivax	39.8478	39.8478	NA	31.3626	2020	2019-2020	5	7	Trompeteros 2020	274228	274228	1	0	247352	0.901994	56647560	241011	56647560	54319215	1	0.006258	0.006214	0.000432	221.229	246298	0.995739	22844	0.092354	0	0.498435	0.024529	0.000179	947.046	947.046	88.375	46	193622	35-301
477	PE-PV-477	SAMN38982510	4	65_S69	VLIR-TEAM	2020-05-08	LORETO	Loreto	Trompeteros	Nueva Jerusalen	P. vivax	929.547	929.547	NA	26.4595	2020	2019-2020	5	8	Trompeteros 2020	287522	287522	1	0	284587	0.989792	67448924	284227	67448924	65036202	1	0.005933	0.005911	0.000391	237.198	284398	0.999336	25449	0.089424	0	0.500005	0.018037	7e-06	1127.63	1127.63	88.15	45	152257	35-301
478	PE-PV-478	SAMN38982511	4	66_S81	VLIR-TEAM	2020-05-11	LORETO	Loreto	Trompeteros	Nueva Jerusalen	P. vivax	177.032	177.032	NA	29.0411	2020	2019-2020	5	11	Trompeteros 2020	424972	424972	1	0	408859	0.962085	95740155	407342	95740155	92182286	1	0.005894	0.005887	0.000347	231.672	408398	0.998872	30083	0.073578	0	0.499891	0.008679	3.5e-05	1600.6	1600.6	89.16	46	244513	35-301
479	PE-PV-479	SAMN38982512	4	67_S93	VLIR-TEAM	2020-05-12	LORETO	Loreto	Trompeteros	Nueva Jerusalen	P. vivax	6.93778	6.93778	NA	34.0839	2020	2019-2020	5	12	Trompeteros 2020	141148	141148	1	0	76609	0.542757	16981095	72171	16981095	16204488	1	0.006687	0.006533	0.000404	189.469	74012	0.966101	9811	0.128066	0	0.508569	0.028729	0.000461	283.894	283.894	85.09	48	148655	35-301
480	PE-PV-480	SAMN38982513	4	68_S10	VLIR-TEAM	2020-05-14	LORETO	Loreto	Trompeteros	Nueva Jerusalen	P. vivax	118.16	118.16	NA	29.6705	2020	2019-2020	5	14	Trompeteros 2020	317878	317878	1	0	293178	0.922297	68639676	290963	68639676	66074971	1	0.0061	0.006059	0.000407	227.576	291826	0.995388	21472	0.073239	0	0.501167	0.00657	0.00011	1147.53	1147.53	85.92	45.5	193937	35-301
481	PE-PV-481	SAMN38982514	4	69_S22	VLIR-TEAM	2020-05-22	LORETO	Loreto	Trompeteros	Nueva Jerusalen	P. vivax	943.069	943.069	NA	26.437	2020	2019-2020	5	22	Trompeteros 2020	345782	345782	1	0	342103	0.98936	80745124	341717	80745124	77874309	1	0.006185	0.006176	0.000395	236.341	341900	0.999407	31171	0.091116	0	0.500139	0.019049	3e-06	1349.91	1349.91	88.575	44.5	183001	35-301
482	PE-PV-482	SAMN38982515	4	70_S34	VLIR-TEAM	2020-05-25	LORETO	Loreto	Trompeteros	Nueva Jerusalen	P. vivax	572.426	572.426	NA	27.2142	2020	2019-2020	5	25	Trompeteros 2020	469340	469340	1	0	466511	0.993972	107777742	465971	107777742	103512705	1	0.006571	0.006546	0.000401	231.491	466262	0.999466	34673	0.074324	0	0.500106	0.011565	1.5e-05	1801.85	1801.85	89.385	44	245024	35-301
483	PE-PV-483	SAMN38982516	4	71_S58	ICEMR	2018-10-20	LORETO	Maynas	Mazan	Gamitanacocha	P. vivax	0.199436	0.199436	NA	34.8395	2018	2016-2018	10	20	Mazan 2018	41630	41630	1	0	23751	0.570526	5028740	21061	5028740	4752990	1	0.006481	0.006347	0.000473	192.552	23052	0.97057	4479	0.188582	0	0.498674	0.093298	0.000721	84.0716	84.0716	85.77	48	53197	35-301
484	PE-PV-484	SAMN38982517	4	72_S70	ICEMR	2018-10-20	LORETO	Maynas	Mazan	Gamitanacocha	P. vivax	96.5835	96.5835	NA	26.4784	2018	2016-2018	10	20	Mazan 2018	259560	259560	1	0	250463	0.964952	57626687	249689	57626687	55352632	1	0.00642	0.006401	0.000333	228.929	250162	0.998798	22153	0.088448	0	0.499922	0.01578	1.2e-05	963.415	963.415	87.775	45	142489	35-301
486	PE-PV-486	SAMN38982518	4	74_S94	ICEMR	2018-10-21	LORETO	Maynas	Mazan	Gamitanacocha	P. vivax	0	0	NA	36.9478	2018	2016-2018	10	21	Mazan 2018	187728	187728	1	0	28713	0.15295	5040280	22562	5040280	4602194	1	0.011701	0.010769	0.000605	162.624	25892	0.901752	9423	0.328179	0	0.501027	0.150827	0.000277	84.2645	84.2645	79.465	52.5	201340	35-301
487	PE-PV-487	SAMN38982519	4	75_S11	ICEMR	2018-10-18	LORETO	Maynas	Mazan	Libertad	P. vivax	0.250753	0.250753	NA	34.5299	2018	2016-2018	10	18	Mazan 2018	49064	49064	1	0	11799	0.240482	2414196	10413	2414196	2274020	1	0.007657	0.00724	0.000413	172.497	11088	0.939741	2459	0.208407	0	0.500636	0.08212	0.000224	40.361	40.361	81.655	53	52030	35-301
488	PE-PV-488	SAMN38982520	4	76_S23	ICEMR	2018-10-18	LORETO	Maynas	Mazan	Libertad	P. vivax	230.156	230.156	NA	25.3041	2018	2016-2018	10	18	Mazan 2018	226154	226154	1	0	225670	0.99786	53378267	225239	53378267	51393214	1	0.006299	0.006287	0.000345	237.303	225556	0.999495	23128	0.102486	0	0.500306	0.042552	1.3e-05	892.389	892.389	88.11	43	118435	35-301
489	PE-PV-489	SAMN38982521	4	77_S35	ICEMR	2018-10-19	LORETO	Maynas	Mazan	Libertad	P. vivax	0.0888182	0.0888182	NA	35.9334	2018	2016-2018	10	19	Mazan 2018	61608	61608	1	0	12328	0.200104	1836032	7818	1836032	1601864	0	0.009215	0.008669	0.000505	157.213	11184	0.907203	5624	0.456197	0	0.48475	0.322743	0.000519	30.6952	30.6952	85.32	50.5	86896	35-301
490	PE-PV-490	SAMN38982522	4	78_S47	ICEMR	2018-10-20	LORETO	Maynas	Mazan	Libertad	P. vivax	5.43604	5.43604	NA	30.3696	2018	2016-2018	10	20	Mazan 2018	254092	254092	1	0	249039	0.980114	59054323	247943	59054323	56922914	1	0.005809	0.005782	0.000343	236.428	248716	0.998703	17567	0.070539	0	0.500058	0.013026	3.9e-05	987.283	987.283	89.07	46	147738	35-301
492	PE-PV-492	SAMN38982523	4	80_S71	ICEMR	2018-10-28	LORETO	Maynas	Mazan	Lago yuracyacu	P. vivax	0	0	NA	37.6336	2018	2016-2018	10	28	Mazan 2018	76932	76932	1	0	29350	0.381506	5707855	24480	5707855	5320413	1	0.007446	0.007183	0.000465	165.119	26524	0.903714	6734	0.229438	0	0.523509	0.086071	0.001196	95.4251	95.4251	90.305	48.5	161648	35-301
493	PE-PV-493	SAMN38982524	4	90_S83	ICEMR	2018-10-14	LORETO	Maynas	Mazan	Puerto Alegre	P. vivax	1.59647	1.59647	NA	32.0265	2018	2016-2018	10	14	Mazan 2018	138274	138274	1	0	60416	0.43693	13431844	56605	13431844	12809844	1	0.00702	0.006887	0.000441	186.321	59144	0.978946	8402	0.139069	0	0.498146	0.053178	0.000152	224.556	224.556	85.69	50.5	131531	35-301
495	PE-PV-495	SAMN38982525	4	83_S24	ICEMR	2018-07-07	LORETO	Maynas	Mazan	Libertad	P. vivax	0.592149	0.592149	NA	33.3678	2018	2016-2018	7	7	Mazan 2018	115222	115222	1	0	38505	0.334181	8204058	35028	8204058	7773855	1	0.007218	0.006926	0.000457	179.935	37080	0.962992	6711	0.174289	0	0.501805	0.069429	0.000174	137.157	137.157	83.4	51	109636	35-301
496	PE-PV-496	SAMN38982526	4	84_S36	ICEMR	2018-07-06	LORETO	Maynas	Mazan	Libertad	P. vivax	0	0	NA	NA	2018	2016-2018	7	6	Mazan 2018	181332	181332	1	0	100471	0.554072	22865811	96354	22865811	21897595	1	0.006317	0.006142	0.000461	201.279	98522	0.980601	11645	0.115904	0	0.502215	0.028032	0.000188	382.276	382.276	80.575	48.5	127432	35-301
497	PE-PV-497	SAMN38982527	4	85_S48	ICEMR	2018-07-06	LORETO	Maynas	Mazan	Libertad	P. vivax	344.919	344.919	NA	24.757	2018	2016-2018	7	6	Mazan 2018	366090	366090	1	0	361806	0.988298	83654824	361182	83654824	80423270	1	0.006098	0.006076	0.000391	231.435	361496	0.999143	32676	0.090314	0	0.500199	0.029985	8e-06	1398.56	1398.56	88.025	45	192311	35-301
498	PE-PV-498	SAMN38982528	4	86_S60	ICEMR	2018-07-15	LORETO	Maynas	Mazan	Puerto Alegre	P. vivax	4.15505	4.15505	NA	30.733	2018	2016-2018	7	15	Mazan 2018	68900	68900	1	0	54857	0.796183	12556923	54153	12556923	12048425	1	0.006265	0.006182	0.000445	216.449	54416	0.991961	4111	0.07494	0	0.501832	0.010635	0.000247	209.929	209.929	82.245	47.5	45831	35-301
[truncated: 159 more columns]
